# Supplementary material for: Synthesis and Biological Activity of New 7-Amino-oxazolo[5,4-d]Pyrimidine Derivatives
Source: Molecules. 2020 Aug 4;25(15):3558. doi: 10.3390/molecules25153558 (PMC7436121; doi:10.3390/molecules25153558)
Supplement: Supplementary file 1 [file molecules-25-03558-s001.zip]

Archive with 2 entries (2 files):
- 5h(scm8)_CCDC_2005200.cif
- Supplementary material.pdf
