# Supplementary material for: Synthesis and Biological Activity of New 7-Amino-oxazolo[5,4-d]Pyrimidine Derivatives
Source: Molecules. 2020 Aug 4;25(15):3558. doi: 10.3390/molecules25153558 (PMC7436121; doi:10.3390/molecules25153558)
Supplement: Supplementary file 1 [file molecules-25-03558-s001.zip › 5h(scm8)_CCDC_2005200.cif]

 
data_scm8
 
_audit_creation_method            'SHELXL-2014/7'
_shelx_SHELXL_version_number      '2014/7'
_chemical_name_systematic         
;
2-(5-Amino-3-methylisoxazol-4-yl)-7-N-[2-(morpholin-4-yl)ethyl]amino-5-methyloxazolo[5,4-d]pyrimidine
;
_chemical_name_common             ?
_chemical_melting_point           484
_chemical_formula_moiety          
 'C16 H21 N7 O3'
_chemical_formula_sum
 'C16 H21 N7 O3' 
_chemical_formula_weight          359.40

loop_
 _atom_type_symbol
 _atom_type_description
 _atom_type_scat_dispersion_real
 _atom_type_scat_dispersion_imag
 _atom_type_scat_source
 'C'  'C'   0.0181   0.0091
 'International Tables Vol C Tables 4.2.6.8 and 6.1.1.4'
 'H'  'H'   0.0000   0.0000
 'International Tables Vol C Tables 4.2.6.8 and 6.1.1.4'
 'N'  'N'   0.0311   0.0180
 'International Tables Vol C Tables 4.2.6.8 and 6.1.1.4'
 'O'  'O'   0.0492   0.0322
 'International Tables Vol C Tables 4.2.6.8 and 6.1.1.4'
 
_space_group_crystal_system       triclinic
_space_group_IT_number            2
_space_group_name_H-M_alt         'P -1'
_space_group_name_Hall            '-P 1'
 
_shelx_space_group_comment
;
The symmetry employed for this shelxl refinement is uniquely defined
by the following loop, which should always be used as a source of
symmetry information in preference to the above space-group names.
They are only intended as comments.
;
 
loop_
 _space_group_symop_operation_xyz
 'x, y, z'
 '-x, -y, -z'
 
_cell_length_a                    8.524(2)
_cell_length_b                    10.246(3)
_cell_length_c                    10.775(3)
_cell_angle_alpha                 83.65(5)
_cell_angle_beta                  89.60(4)
_cell_angle_gamma                 69.34(5)
_cell_volume                      874.6(5)
_cell_formula_units_Z             2
_cell_measurement_temperature     200(2)
_cell_measurement_reflns_used     2210
_cell_measurement_theta_min       4.11
_cell_measurement_theta_max       67.54
 
_exptl_crystal_description        needle
_exptl_crystal_colour             colorless
_exptl_crystal_density_meas       ?
_exptl_crystal_density_method     ?
_exptl_crystal_density_diffrn     1.365          
_exptl_crystal_F_000              380
_exptl_transmission_factor_min    ?
_exptl_transmission_factor_max    ?
_exptl_crystal_size_max           0.140
_exptl_crystal_size_mid           0.020
_exptl_crystal_size_min           0.010
_exptl_absorpt_coefficient_mu     0.818
_shelx_estimated_absorpt_T_min    0.894
_shelx_estimated_absorpt_T_max    0.992
_exptl_absorpt_correction_type    multi-scan
_exptl_absorpt_correction_T_min   0.924
_exptl_absorpt_correction_T_max   1.000
_exptl_absorpt_process_details    
;
CrysAlisPro 1.171.39.46 (Rigaku Oxford Diffraction, 2018)
Empirical absorption correction using spherical harmonics,
 implemented in SCALE3 ABSPACK scaling algorithm.
;
_exptl_absorpt_special_details    ?
_diffrn_ambient_temperature       200(2)
_diffrn_radiation_wavelength      1.54184
_diffrn_radiation_type            CuK\a
_diffrn_radiation_monochromator mirror
_diffrn_source                    'fine-focus sealed X-ray tube'
_diffrn_source_type 'Enhance Ultra (Cu) X-ray Source'
_diffrn_measurement_device 'four-circle diffractometer'
_diffrn_measurement_device_type 'Xcalibur, Ruby, Gemini ultra'
_diffrn_detector 'CCD plate'
_diffrn_detector_type Ruby
_diffrn_measurement_method        '\w scans'
_diffrn_detector_area_resol_mean  10.3456
_diffrn_reflns_number             6213
_diffrn_reflns_av_unetI/netI      0.0336
_diffrn_reflns_av_R_equivalents   0.0272
_diffrn_reflns_limit_h_min        -7
_diffrn_reflns_limit_h_max        10
_diffrn_reflns_limit_k_min        -12
_diffrn_reflns_limit_k_max        11
_diffrn_reflns_limit_l_min        -12
_diffrn_reflns_limit_l_max        12
_diffrn_reflns_theta_min          4.131
_diffrn_reflns_theta_max          67.828
_diffrn_reflns_theta_full         67.684
_diffrn_measured_fraction_theta_max   0.987
_diffrn_measured_fraction_theta_full  0.988
_diffrn_reflns_Laue_measured_fraction_max    0.987
_diffrn_reflns_Laue_measured_fraction_full   0.988
_diffrn_reflns_point_group_measured_fraction_max   0.987
_diffrn_reflns_point_group_measured_fraction_full  0.988
_reflns_number_total              3137
_reflns_number_gt                 2549
_reflns_threshold_expression      'I > 2\s(I)'
_reflns_Friedel_coverage          0.000
_reflns_Friedel_fraction_max      .
_reflns_Friedel_fraction_full     .
 
_reflns_special_details
;
 Reflections were merged by SHELXL according to the crystal
 class for the calculation of statistics and refinement.
 
 _reflns_Friedel_fraction is defined as the number of unique
 Friedel pairs measured divided by the number that would be
 possible theoretically, ignoring centric projections and
 systematic absences.
;
 
_computing_data_collection        'CrysAlisPro 1.171.39.46 (Rigaku OD, 2018)'
_computing_cell_refinement        'CrysAlisPro 1.171.39.46 (Rigaku OD, 2018)'
_computing_data_reduction         'CrysAlisPro 1.171.39.46 (Rigaku OD, 2018)'
_computing_structure_solution     'SHELXS-97 (Sheldrick, 1990)'
_computing_structure_refinement 'SHELXL-2014/7 (Sheldrick, 2014)'
_computing_molecular_graphics     ?
_computing_publication_material   ?
_refine_special_details           ?
_refine_ls_structure_factor_coef  Fsqd
_refine_ls_matrix_type            full
_refine_ls_weighting_scheme       calc
_refine_ls_weighting_details
'w=1/[\s^2^(Fo^2^)+(0.0523P)^2^+0.1346P] where P=(Fo^2^+2Fc^2^)/3'
_atom_sites_solution_primary      direct
_atom_sites_solution_secondary    difmap
_atom_sites_solution_hydrogens    geom
_refine_ls_hydrogen_treatment     mixed
_refine_ls_extinction_method      none
_refine_ls_extinction_coef        .
_refine_ls_number_reflns          3137
_refine_ls_number_parameters      237
_refine_ls_number_restraints      0
_refine_ls_R_factor_all           0.0508
_refine_ls_R_factor_gt            0.0389
_refine_ls_wR_factor_ref          0.1033
_refine_ls_wR_factor_gt           0.0960
_refine_ls_goodness_of_fit_ref    1.019
_refine_ls_restrained_S_all       1.019
_refine_ls_shift/su_max           0.000
_refine_ls_shift/su_mean          0.000
 
loop_
 _atom_site_label
 _atom_site_type_symbol
 _atom_site_fract_x
 _atom_site_fract_y
 _atom_site_fract_z
 _atom_site_U_iso_or_equiv
 _atom_site_adp_type
 _atom_site_occupancy
 _atom_site_site_symmetry_order  
 _atom_site_calc_flag
 _atom_site_refinement_flags_posn
 _atom_site_refinement_flags_adp
 _atom_site_refinement_flags_occupancy
 _atom_site_disorder_assembly
 _atom_site_disorder_group
O3 O 0.31801(14) 0.51524(12) 0.64188(10) 0.0314(3) Uani 1 1 d . . . . .
O21 O -0.11149(15) 0.76120(13) 0.34939(11) 0.0392(3) Uani 1 1 d . . . . .
O11 O 0.20703(18) 0.34541(15) -0.08291(12) 0.0499(4) Uani 1 1 d . . . . .
N1 N 0.31912(16) 0.40545(14) 0.47058(12) 0.0292(3) Uani 1 1 d . . . . .
N4 N 0.55700(17) 0.35012(15) 0.75396(13) 0.0337(3) Uani 1 1 d . . . . .
N6 N 0.69210(17) 0.14466(14) 0.65018(13) 0.0318(3) Uani 1 1 d . . . . .
N7 N 0.60479(18) 0.10966(14) 0.45863(13) 0.0345(3) Uani 1 1 d . . . . .
H7 H 0.6981 0.0360 0.4614 0.041 Uiso 1 1 calc R U . . .
N14 N 0.36767(18) 0.28578(14) 0.15869(13) 0.0333(3) Uani 1 1 d . . . . .
N22 N -0.12012(19) 0.83555(15) 0.45616(14) 0.0399(4) Uani 1 1 d . . . . .
N27 N 0.05047(19) 0.55530(16) 0.27939(13) 0.0389(4) Uani 1 1 d . . . . .
H27A H -0.0155 0.5787 0.2119 0.047 Uiso 1 1 calc R U . . .
H27B H 0.1361 0.4753 0.2882 0.047 Uiso 1 1 calc R U . . .
C2 C 0.24553(19) 0.51518(16) 0.52715(14) 0.0277(3) Uani 1 1 d . . . . .
C5 C 0.6758(2) 0.22405(18) 0.74328(15) 0.0322(4) Uani 1 1 d . . . . .
C7 C 0.5817(2) 0.19175(17) 0.55082(15) 0.0287(3) Uani 1 1 d . . . . .
C3A C 0.45143(19) 0.39006(16) 0.65601(15) 0.0283(3) Uani 1 1 d . . . . .
C7A C 0.45213(19) 0.32271(16) 0.55268(14) 0.0280(3) Uani 1 1 d . . . . .
C12 C 0.2406(2) 0.4514(2) -0.02430(17) 0.0420(4) Uani 1 1 d . . . . .
H12A H 0.1414 0.5023 0.0223 0.050 Uiso 1 1 calc R U . . .
H12B H 0.2600 0.5198 -0.0893 0.050 Uiso 1 1 calc R U . . .
C13 C 0.3914(2) 0.39085(19) 0.06411(16) 0.0367(4) Uani 1 1 d . . . . .
H13A H 0.4928 0.3468 0.0169 0.044 Uiso 1 1 calc R U . . .
H13B H 0.4079 0.4669 0.1054 0.044 Uiso 1 1 calc R U . . .
C15 C 0.3436(3) 0.1751(2) 0.09489(18) 0.0446(5) Uani 1 1 d . . . . .
H15A H 0.3274 0.1027 0.1571 0.054 Uiso 1 1 calc R U . . .
H15B H 0.4443 0.1297 0.0474 0.054 Uiso 1 1 calc R U . . .
C16 C 0.1916(3) 0.2379(2) 0.0068(2) 0.0551(6) Uani 1 1 d . . . . .
H16A H 0.1770 0.1629 -0.0372 0.066 Uiso 1 1 calc R U . . .
H16B H 0.0904 0.2775 0.0556 0.066 Uiso 1 1 calc R U . . .
C24 C 0.10095(19) 0.63202(17) 0.48108(15) 0.0296(3) Uani 1 1 d . . . . .
C23 C 0.0055(2) 0.75718(17) 0.53131(16) 0.0340(4) Uani 1 1 d . . . . .
C25 C 0.0208(2) 0.64057(17) 0.36786(15) 0.0315(4) Uani 1 1 d . . . . .
C26 C 0.0295(2) 0.8046(2) 0.65273(18) 0.0444(5) Uani 1 1 d . . . . .
H26A H -0.0574 0.8961 0.6603 0.067 Uiso 1 1 calc R U . . .
H26B H 0.1403 0.8129 0.6569 0.067 Uiso 1 1 calc R U . . .
H26C H 0.0213 0.7361 0.7211 0.067 Uiso 1 1 calc R U . . .
C51 C 0.8035(2) 0.1645(2) 0.84975(17) 0.0421(4) Uani 1 1 d . . . . .
H51A H 0.7611 0.1115 0.9143 0.063 Uiso 1 1 calc R U . . .
H51B H 0.8239 0.2413 0.8853 0.063 Uiso 1 1 calc R U . . .
H51C H 0.9085 0.1020 0.8189 0.063 Uiso 1 1 calc R U . . .
C71 C 0.4868(2) 0.13356(17) 0.35452(15) 0.0332(4) Uani 1 1 d . . . . .
H71A H 0.3711 0.1739 0.3838 0.040 Uiso 1 1 calc R U . . .
H71B H 0.4997 0.0424 0.3247 0.040 Uiso 1 1 calc R U . . .
C72 C 0.5119(2) 0.23191(18) 0.24636(15) 0.0329(4) Uani 1 1 d . . . . .
H72A H 0.5308 0.3117 0.2795 0.039 Uiso 1 1 calc R U . . .
H72B H 0.6131 0.1811 0.2016 0.039 Uiso 1 1 calc R U . . .
 
loop_
 _atom_site_aniso_label
 _atom_site_aniso_U_11
 _atom_site_aniso_U_22
 _atom_site_aniso_U_33
 _atom_site_aniso_U_23
 _atom_site_aniso_U_13
 _atom_site_aniso_U_12
O3 0.0310(6) 0.0296(6) 0.0285(6) -0.0070(4) -0.0041(4) -0.0032(5)
O21 0.0343(6) 0.0361(7) 0.0351(6) -0.0019(5) -0.0058(5) 0.0021(5)
O11 0.0563(8) 0.0556(8) 0.0350(7) -0.0013(6) -0.0179(6) -0.0172(7)
N1 0.0292(7) 0.0262(7) 0.0265(6) -0.0024(5) -0.0038(5) -0.0031(5)
N4 0.0347(7) 0.0341(8) 0.0291(7) -0.0056(6) -0.0058(6) -0.0076(6)
N6 0.0306(7) 0.0301(7) 0.0297(7) -0.0017(5) -0.0057(5) -0.0051(6)
N7 0.0353(7) 0.0291(7) 0.0283(7) -0.0057(5) -0.0062(6) 0.0027(6)
N14 0.0369(7) 0.0322(7) 0.0286(7) -0.0018(6) -0.0071(6) -0.0098(6)
N22 0.0363(8) 0.0332(8) 0.0404(8) -0.0071(6) -0.0016(6) 0.0005(6)
N27 0.0384(8) 0.0378(8) 0.0309(7) -0.0050(6) -0.0081(6) -0.0015(6)
C2 0.0278(8) 0.0282(8) 0.0249(7) -0.0022(6) -0.0023(6) -0.0074(6)
C5 0.0305(8) 0.0335(9) 0.0301(8) -0.0001(6) -0.0045(6) -0.0093(7)
C7 0.0295(8) 0.0273(8) 0.0261(8) -0.0016(6) -0.0010(6) -0.0067(6)
C3A 0.0270(8) 0.0273(8) 0.0280(8) -0.0029(6) -0.0008(6) -0.0065(6)
C7A 0.0281(8) 0.0277(8) 0.0250(7) -0.0018(6) -0.0021(6) -0.0063(6)
C12 0.0465(10) 0.0419(10) 0.0322(9) 0.0014(7) -0.0070(8) -0.0105(8)
C13 0.0427(9) 0.0363(9) 0.0292(8) -0.0014(7) -0.0034(7) -0.0121(8)
C15 0.0537(11) 0.0374(10) 0.0419(10) -0.0021(8) -0.0163(9) -0.0155(8)
C16 0.0616(13) 0.0552(12) 0.0511(12) 0.0023(10) -0.0236(10) -0.0259(11)
C24 0.0273(8) 0.0286(8) 0.0289(8) -0.0023(6) -0.0012(6) -0.0050(6)
C23 0.0299(8) 0.0294(8) 0.0380(9) -0.0040(7) 0.0013(7) -0.0048(7)
C25 0.0279(8) 0.0289(8) 0.0313(8) 0.0010(6) -0.0007(6) -0.0035(7)
C26 0.0410(10) 0.0389(10) 0.0460(11) -0.0144(8) -0.0027(8) -0.0022(8)
C51 0.0412(10) 0.0416(10) 0.0362(9) -0.0017(7) -0.0136(8) -0.0062(8)
C71 0.0381(9) 0.0287(8) 0.0283(8) -0.0045(6) -0.0062(7) -0.0058(7)
C72 0.0331(8) 0.0338(9) 0.0284(8) -0.0045(7) -0.0045(7) -0.0074(7)
 
_geom_special_details
;
 All esds (except the esd in the dihedral angle between two l.s. planes)
 are estimated using the full covariance matrix.  The cell esds are taken
 into account individually in the estimation of esds in distances, angles
 and torsion angles; correlations between esds in cell parameters are only
 used when they are defined by crystal symmetry.  An approximate (isotropic)
 treatment of cell esds is used for estimating esds involving l.s. planes.
;
 
loop_
 _geom_bond_atom_site_label_1
 _geom_bond_atom_site_label_2
 _geom_bond_distance
 _geom_bond_site_symmetry_2
 _geom_bond_publ_flag
O3 C3A 1.375(2) . ?
O3 C2 1.3860(19) . ?
O21 C25 1.343(2) . ?
O21 N22 1.436(2) . ?
O11 C16 1.425(3) . ?
O11 C12 1.426(2) . ?
N1 C2 1.295(2) . ?
N1 C7A 1.399(2) . ?
N4 C3A 1.322(2) . ?
N4 C5 1.347(2) . ?
N6 C5 1.336(2) . ?
N6 C7 1.358(2) . ?
N7 C7 1.341(2) . ?
N7 C71 1.453(2) . ?
N7 H7 0.8800 . ?
N14 C72 1.460(2) . ?
N14 C15 1.463(2) . ?
N14 C13 1.465(2) . ?
N22 C23 1.307(2) . ?
N27 C25 1.327(2) . ?
N27 H27A 0.8800 . ?
N27 H27B 0.8800 . ?
C2 C24 1.426(2) . ?
C5 C51 1.506(2) . ?
C7 C7A 1.407(2) . ?
C3A C7A 1.372(2) . ?
C12 C13 1.506(3) . ?
C12 H12A 0.9900 . ?
C12 H12B 0.9900 . ?
C13 H13A 0.9900 . ?
C13 H13B 0.9900 . ?
C15 C16 1.512(3) . ?
C15 H15A 0.9900 . ?
C15 H15B 0.9900 . ?
C16 H16A 0.9900 . ?
C16 H16B 0.9900 . ?
C24 C25 1.381(2) . ?
C24 C23 1.418(2) . ?
C23 C26 1.485(3) . ?
C26 H26A 0.9800 . ?
C26 H26B 0.9800 . ?
C26 H26C 0.9800 . ?
C51 H51A 0.9800 . ?
C51 H51B 0.9800 . ?
C51 H51C 0.9800 . ?
C71 C72 1.519(2) . ?
C71 H71A 0.9900 . ?
C71 H71B 0.9900 . ?
C72 H72A 0.9900 . ?
C72 H72B 0.9900 . ?
 
loop_
 _geom_angle_atom_site_label_1
 _geom_angle_atom_site_label_2
 _geom_angle_atom_site_label_3
 _geom_angle
 _geom_angle_site_symmetry_1
 _geom_angle_site_symmetry_3
 _geom_angle_publ_flag
C3A O3 C2 103.53(13) . . ?
C25 O21 N22 107.87(13) . . ?
C16 O11 C12 111.50(15) . . ?
C2 N1 C7A 103.86(13) . . ?
C3A N4 C5 110.47(14) . . ?
C5 N6 C7 119.46(14) . . ?
C7 N7 C71 124.69(14) . . ?
C7 N7 H7 117.7 . . ?
C71 N7 H7 117.7 . . ?
C72 N14 C15 112.34(14) . . ?
C72 N14 C13 109.50(14) . . ?
C15 N14 C13 108.34(14) . . ?
C23 N22 O21 106.20(13) . . ?
C25 N27 H27A 120.0 . . ?
C25 N27 H27B 120.0 . . ?
H27A N27 H27B 120.0 . . ?
N1 C2 O3 115.14(14) . . ?
N1 C2 C24 125.72(15) . . ?
O3 C2 C24 119.14(14) . . ?
N6 C5 N4 127.64(15) . . ?
N6 C5 C51 116.16(15) . . ?
N4 C5 C51 116.19(15) . . ?
N7 C7 N6 117.36(14) . . ?
N7 C7 C7A 125.15(15) . . ?
N6 C7 C7A 117.49(15) . . ?
N4 C3A C7A 129.10(15) . . ?
N4 C3A O3 122.99(15) . . ?
C7A C3A O3 107.90(14) . . ?
C3A C7A N1 109.57(14) . . ?
C3A C7A C7 115.82(15) . . ?
N1 C7A C7 134.60(15) . . ?
O11 C12 C13 112.02(16) . . ?
O11 C12 H12A 109.2 . . ?
C13 C12 H12A 109.2 . . ?
O11 C12 H12B 109.2 . . ?
C13 C12 H12B 109.2 . . ?
H12A C12 H12B 107.9 . . ?
N14 C13 C12 110.12(15) . . ?
N14 C13 H13A 109.6 . . ?
C12 C13 H13A 109.6 . . ?
N14 C13 H13B 109.6 . . ?
C12 C13 H13B 109.6 . . ?
H13A C13 H13B 108.1 . . ?
N14 C15 C16 109.50(17) . . ?
N14 C15 H15A 109.8 . . ?
C16 C15 H15A 109.8 . . ?
N14 C15 H15B 109.8 . . ?
C16 C15 H15B 109.8 . . ?
H15A C15 H15B 108.2 . . ?
O11 C16 C15 111.97(18) . . ?
O11 C16 H16A 109.2 . . ?
C15 C16 H16A 109.2 . . ?
O11 C16 H16B 109.2 . . ?
C15 C16 H16B 109.2 . . ?
H16A C16 H16B 107.9 . . ?
C25 C24 C23 104.49(15) . . ?
C25 C24 C2 122.96(16) . . ?
C23 C24 C2 132.54(16) . . ?
N22 C23 C24 111.57(16) . . ?
N22 C23 C26 119.38(16) . . ?
C24 C23 C26 129.04(16) . . ?
N27 C25 O21 117.43(15) . . ?
N27 C25 C24 132.71(15) . . ?
O21 C25 C24 109.86(15) . . ?
C23 C26 H26A 109.5 . . ?
C23 C26 H26B 109.5 . . ?
H26A C26 H26B 109.5 . . ?
C23 C26 H26C 109.5 . . ?
H26A C26 H26C 109.5 . . ?
H26B C26 H26C 109.5 . . ?
C5 C51 H51A 109.5 . . ?
C5 C51 H51B 109.5 . . ?
H51A C51 H51B 109.5 . . ?
C5 C51 H51C 109.5 . . ?
H51A C51 H51C 109.5 . . ?
H51B C51 H51C 109.5 . . ?
N7 C71 C72 112.64(15) . . ?
N7 C71 H71A 109.1 . . ?
C72 C71 H71A 109.1 . . ?
N7 C71 H71B 109.1 . . ?
C72 C71 H71B 109.1 . . ?
H71A C71 H71B 107.8 . . ?
N14 C72 C71 112.02(14) . . ?
N14 C72 H72A 109.2 . . ?
C71 C72 H72A 109.2 . . ?
N14 C72 H72B 109.2 . . ?
C71 C72 H72B 109.2 . . ?
H72A C72 H72B 107.9 . . ?
 
loop_
 _geom_torsion_atom_site_label_1
 _geom_torsion_atom_site_label_2
 _geom_torsion_atom_site_label_3
 _geom_torsion_atom_site_label_4
 _geom_torsion
 _geom_torsion_site_symmetry_1
 _geom_torsion_site_symmetry_2
 _geom_torsion_site_symmetry_3
 _geom_torsion_site_symmetry_4
 _geom_torsion_publ_flag
C25 O21 N22 C23 0.20(19) . . . . ?
C7A N1 C2 O3 0.39(18) . . . . ?
C7A N1 C2 C24 -179.94(16) . . . . ?
C3A O3 C2 N1 -0.08(18) . . . . ?
C3A O3 C2 C24 -179.77(14) . . . . ?
C7 N6 C5 N4 1.3(3) . . . . ?
C7 N6 C5 C51 -179.82(15) . . . . ?
C3A N4 C5 N6 -0.2(2) . . . . ?
C3A N4 C5 C51 -179.11(15) . . . . ?
C71 N7 C7 N6 170.98(15) . . . . ?
C71 N7 C7 C7A -9.0(3) . . . . ?
C5 N6 C7 N7 178.86(15) . . . . ?
C5 N6 C7 C7A -1.2(2) . . . . ?
C5 N4 C3A C7A -1.0(2) . . . . ?
C5 N4 C3A O3 -179.64(15) . . . . ?
C2 O3 C3A N4 178.63(15) . . . . ?
C2 O3 C3A C7A -0.28(17) . . . . ?
N4 C3A C7A N1 -178.29(16) . . . . ?
O3 C3A C7A N1 0.53(18) . . . . ?
N4 C3A C7A C7 1.0(3) . . . . ?
O3 C3A C7A C7 179.79(14) . . . . ?
C2 N1 C7A C3A -0.55(18) . . . . ?
C2 N1 C7A C7 -179.63(18) . . . . ?
N7 C7 C7A C3A -179.83(16) . . . . ?
N6 C7 C7A C3A 0.2(2) . . . . ?
N7 C7 C7A N1 -0.8(3) . . . . ?
N6 C7 C7A N1 179.23(17) . . . . ?
C16 O11 C12 C13 54.1(2) . . . . ?
C72 N14 C13 C12 -177.90(14) . . . . ?
C15 N14 C13 C12 59.27(19) . . . . ?
O11 C12 C13 N14 -57.0(2) . . . . ?
C72 N14 C15 C16 179.45(16) . . . . ?
C13 N14 C15 C16 -59.5(2) . . . . ?
C12 O11 C16 C15 -54.7(2) . . . . ?
N14 C15 C16 O11 58.0(2) . . . . ?
N1 C2 C24 C25 0.4(3) . . . . ?
O3 C2 C24 C25 -179.98(15) . . . . ?
N1 C2 C24 C23 179.03(18) . . . . ?
O3 C2 C24 C23 -1.3(3) . . . . ?
O21 N22 C23 C24 0.2(2) . . . . ?
O21 N22 C23 C26 -178.91(16) . . . . ?
C25 C24 C23 N22 -0.4(2) . . . . ?
C2 C24 C23 N22 -179.29(17) . . . . ?
C25 C24 C23 C26 178.51(19) . . . . ?
C2 C24 C23 C26 -0.3(3) . . . . ?
N22 O21 C25 N27 179.59(15) . . . . ?
N22 O21 C25 C24 -0.49(19) . . . . ?
C23 C24 C25 N27 -179.53(19) . . . . ?
C2 C24 C25 N27 -0.5(3) . . . . ?
C23 C24 C25 O21 0.57(19) . . . . ?
C2 C24 C25 O21 179.55(15) . . . . ?
C7 N7 C71 C72 86.5(2) . . . . ?
C15 N14 C72 C71 -65.50(19) . . . . ?
C13 N14 C72 C71 174.08(13) . . . . ?
N7 C71 C72 N14 -164.13(13) . . . . ?
 
loop_
 _geom_hbond_atom_site_label_D 
 _geom_hbond_atom_site_label_H 
 _geom_hbond_atom_site_label_A 
 _geom_hbond_distance_DH 
 _geom_hbond_distance_HA 
 _geom_hbond_distance_DA 
 _geom_hbond_angle_DHA 
 _geom_hbond_site_symmetry_A 
N27 H27A O11  0.88 2.02 2.889(2) 167.1 2_565
N27 H27B N1  0.88 2.40 2.955(3) 121.5 .
N7 H7 N22  0.88 2.10 2.959(3) 165.7 1_645
C26 H26A N6  0.98 2.68 3.650(3) 172.4 1_465
C71 H71A N1  0.99 2.54 3.050(3) 112.0 .
C13 H13B N4  0.99 2.63 3.615(3) 171.6 2_666
 
_refine_diff_density_max    0.266
_refine_diff_density_min   -0.185
_refine_diff_density_rms    0.038

_shelx_res_file
;

    scm8.res created by SHELXL-2014/7


TITL scm8_a.res in P-1
CELL 1.54184 8.524 10.246 10.775 83.65 89.60 69.34
ZERR 2 0.002 0.003 0.003 0.05 0.04 0.05
LATT 1
SFAC C H N O
UNIT 32 42 14 6
temp -73
L.S. 4
PLAN  20
BOND $H
list 4
fmap 2
ACTA
size 0.14 0.02 0.01

htab 2
EQIV $1 -x, -y+1, -z
HTAB N27 O11_$1
HTAB N27 N1
EQIV $2 x+1, y-1, z
HTAB N7 N22_$2
EQIV $3 x-1, y+1, z
HTAB C26 N6_$3
HTAB C71 N1
EQIV $4 -x+1, -y+1, -z+1
HTAB C13 N4_$4
conf
mpla 6 C7a C3a N4 C5 N6 C7
mpla 9 N1 C2 O3 C3A N4 C5 N6 C7 C7A N7 C51 C24
MPLA 5 O21 N22 C23 C24 C25 C26 N27

WGHT    0.052300    0.134600
FVAR       5.60610
O3    4    0.318005    0.515240    0.641877    11.00000    0.03102    0.02956 =
         0.02854   -0.00699   -0.00411   -0.00317
O21   4   -0.111486    0.761197    0.349393    11.00000    0.03431    0.03612 =
         0.03506   -0.00192   -0.00582    0.00210
O11   4    0.207032    0.345412   -0.082912    11.00000    0.05630    0.05556 =
         0.03500   -0.00128   -0.01795   -0.01718
N1    3    0.319124    0.405449    0.470577    11.00000    0.02921    0.02624 =
         0.02654   -0.00238   -0.00375   -0.00309
N4    3    0.557002    0.350116    0.753959    11.00000    0.03470    0.03406 =
         0.02911   -0.00558   -0.00584   -0.00762
N6    3    0.692101    0.144663    0.650177    11.00000    0.03060    0.03012 =
         0.02972   -0.00174   -0.00567   -0.00512
N7    3    0.604793    0.109659    0.458633    11.00000    0.03526    0.02907 =
         0.02834   -0.00567   -0.00617    0.00274
AFIX  43
H7    2    0.698086    0.036034    0.461387    11.00000   -1.20000
AFIX   0
N14   3    0.367667    0.285779    0.158686    11.00000    0.03694    0.03219 =
         0.02859   -0.00176   -0.00711   -0.00978
N22   3   -0.120119    0.835554    0.456158    11.00000    0.03631    0.03322 =
         0.04035   -0.00707   -0.00161    0.00055
N27   3    0.050475    0.555302    0.279393    11.00000    0.03845    0.03784 =
         0.03087   -0.00503   -0.00810   -0.00146
AFIX  93
H27A  2   -0.015453    0.578717    0.211888    11.00000   -1.20000
H27B  2    0.136052    0.475341    0.288230    11.00000   -1.20000
AFIX   0
C2    1    0.245533    0.515177    0.527147    11.00000    0.02775    0.02823 =
         0.02493   -0.00220   -0.00230   -0.00735
C5    1    0.675750    0.224048    0.743282    11.00000    0.03048    0.03355 =
         0.03012   -0.00005   -0.00453   -0.00928
C7    1    0.581716    0.191754    0.550819    11.00000    0.02955    0.02733 =
         0.02609   -0.00160   -0.00097   -0.00669
C3A   1    0.451432    0.390057    0.656013    11.00000    0.02702    0.02730 =
         0.02802   -0.00291   -0.00083   -0.00653
C7A   1    0.452128    0.322712    0.552676    11.00000    0.02811    0.02773 =
         0.02499   -0.00182   -0.00212   -0.00630
C12   1    0.240618    0.451359   -0.024300    11.00000    0.04655    0.04191 =
         0.03220    0.00138   -0.00697   -0.01048
AFIX  23
H12A  2    0.141432    0.502270    0.022323    11.00000   -1.20000
H12B  2    0.260025    0.519753   -0.089264    11.00000   -1.20000
AFIX   0
C13   1    0.391379    0.390854    0.064111    11.00000    0.04272    0.03628 =
         0.02916   -0.00143   -0.00342   -0.01214
AFIX  23
H13A  2    0.492837    0.346800    0.016861    11.00000   -1.20000
H13B  2    0.407882    0.466899    0.105435    11.00000   -1.20000
AFIX   0
C15   1    0.343596    0.175095    0.094886    11.00000    0.05368    0.03735 =
         0.04187   -0.00207   -0.01631   -0.01546
AFIX  23
H15A  2    0.327354    0.102696    0.157109    11.00000   -1.20000
H15B  2    0.444311    0.129668    0.047395    11.00000   -1.20000
AFIX   0
C16   1    0.191645    0.237882    0.006759    11.00000    0.06160    0.05519 =
         0.05106    0.00230   -0.02358   -0.02590
AFIX  23
H16A  2    0.176967    0.162893   -0.037250    11.00000   -1.20000
H16B  2    0.090446    0.277497    0.055636    11.00000   -1.20000
AFIX   0
C24   1    0.100947    0.632015    0.481079    11.00000    0.02728    0.02862 =
         0.02886   -0.00229   -0.00124   -0.00505
C23   1    0.005492    0.757176    0.531311    11.00000    0.02987    0.02945 =
         0.03800   -0.00400    0.00127   -0.00481
C25   1    0.020847    0.640567    0.367858    11.00000    0.02790    0.02886 =
         0.03129    0.00101   -0.00070   -0.00352
C26   1    0.029461    0.804603    0.652730    11.00000    0.04102    0.03890 =
         0.04599   -0.01438   -0.00268   -0.00223
AFIX 137
H26A  2   -0.057428    0.896116    0.660294    11.00000   -1.50000
H26B  2    0.140310    0.812928    0.656905    11.00000   -1.50000
H26C  2    0.021325    0.736072    0.721143    11.00000   -1.50000
AFIX   0
C51   1    0.803471    0.164500    0.849748    11.00000    0.04118    0.04164 =
         0.03618   -0.00167   -0.01356   -0.00620
AFIX 137
H51A  2    0.761137    0.111460    0.914285    11.00000   -1.50000
H51B  2    0.823879    0.241296    0.885305    11.00000   -1.50000
H51C  2    0.908521    0.101987    0.818943    11.00000   -1.50000
AFIX   0
C71   1    0.486788    0.133564    0.354518    11.00000    0.03809    0.02874 =
         0.02827   -0.00454   -0.00625   -0.00576
AFIX  23
H71A  2    0.371087    0.173916    0.383822    11.00000   -1.20000
H71B  2    0.499724    0.042436    0.324732    11.00000   -1.20000
AFIX   0
C72   1    0.511869    0.231907    0.246365    11.00000    0.03305    0.03385 =
         0.02839   -0.00447   -0.00446   -0.00741
AFIX  23
H72A  2    0.530815    0.311680    0.279497    11.00000   -1.20000
H72B  2    0.613082    0.181127    0.201646    11.00000   -1.20000

AFIX   0
HKLF 4

REM  scm8_a.res in P-1
REM R1 =  0.0389 for    2549 Fo > 4sig(Fo)  and  0.0508 for all    3137 data
REM    237 parameters refined using      0 restraints

END

WGHT      0.0523      0.1346

REM Instructions for potential hydrogen bonds
HTAB N7 N22_$2
HTAB N27 O11_$1
HTAB N27 N1
HTAB C13 N4_$4
HTAB C26 N6_$3
HTAB C71 N1

REM Highest difference peak  0.266,  deepest hole -0.185,  1-sigma level  0.038
Q1    1   0.8426  0.0611  0.8636  11.00000  0.05    0.27
Q2    1   0.2132  0.3355  0.1958  11.00000  0.05    0.26
Q3    1   0.1928  0.5976  0.4985  11.00000  0.05    0.21
Q4    1   0.0776  0.6842  0.5200  11.00000  0.05    0.18
Q5    1   0.7606  0.2227  0.9328  11.00000  0.05    0.17
Q6    1   0.6530  0.0184  0.4828  11.00000  0.05    0.15
Q7    1   0.4911  0.2506  0.5503  11.00000  0.05    0.15
Q8    1   0.1315  0.7529  0.6974  11.00000  0.05    0.15
Q9    1   0.4915  0.1731  0.3003  11.00000  0.05    0.14
Q10   1   0.3264  0.3947  0.4083  11.00000  0.05    0.13
Q11   1   0.1003  0.6368  0.4131  11.00000  0.05    0.13
Q12   1   0.9254  0.1798  0.8344  11.00000  0.05    0.13
Q13   1   0.5462  0.3878  0.8181  11.00000  0.05    0.13
Q14   1  -0.1952  0.9229  0.4629  11.00000  0.05    0.13
Q15   1   0.4677  0.3617  0.5976  11.00000  0.05    0.12
Q16   1   0.3709  0.4408  0.1318  11.00000  0.05    0.11
Q17   1   0.4127  0.3550  0.4977  11.00000  0.05    0.11
Q18   1  -0.0018  0.8367  0.4629  11.00000  0.05    0.11
Q19   1   0.0224  0.9241  0.6365  11.00000  0.05    0.11
Q20   1   0.4271  0.3407  0.6183  11.00000  0.05    0.11
;
_shelx_res_checksum   44039

_shelx_hkl_file
;
   0   0   1 156766. 705.834   4
   0   0   1 160256. 540.263   3
   0   0   2 49749.9 567.040   4
   0   0   2 50171.2 430.327   3
   0   0   3 8520.04 298.321   4
   0   0   3 8026.06 216.608   3
   0   0   4 1177.08 102.463   3
   0   0   4 1240.66 110.021   1
   0   0   4 1141.45 141.417   4
   0   0   5 22025.9 473.004   1
   0   0   5 21445.4 452.935   3
   0   0   6 11245.9 490.401   2
   0   0   6 11372.2 388.048   1
   0   0   7 16550.8 657.929   2
   0   0  -8 4914.74 225.515  21
   0   0   8 4656.10 380.533   2
   0   0  -8 4843.94 226.389  20
   0   0  -9 4204.85 233.188  20
   0   0  -9 4115.62 225.607  21
   0   0 -10 31680.5 609.192  20
   0   0 -10 32009.2 615.949  21
   0   0 -11 16716.8 425.761  21
   0   0 -11 17257.6 426.024  20
   0   0 -12 117.555 59.1887  20
   0   0 -12 19.4677 48.4402  21
   0  -1  12 1071.16 106.811  26
   0   1 -12 1223.35 102.154  21
   0   1 -12 1295.86 110.572  20
   0   1 -11 401.345 89.3127  20
   0   1 -11 411.200 82.9852  21
   0   1 -10 203.708 92.7485  20
   0   1 -10 89.6588 60.6091  21
   0   1  -9 623.058 115.161  20
   0   1  -9 376.274 90.7575  21
   0   1  -8 44.7620 76.4356  20
   0   1  -8 49.2314 63.4178  21
   0  -1   7 5276.25 356.656   2
   0  -1   6 172.270 80.4217   1
   0  -1   6 65.9217 73.3197   2
   0  -1   5 1645.07 160.291   1
   0  -1   5 1644.79 166.482   2
   0  -1   4 15067.7 420.963   2
   0  -1   4 14391.8 385.823   1
   0  -1   4 14148.9 336.102   3
   0  -1   3 8619.34 268.367   1
   0  -1   3 8228.23 228.302   3
   0  -1   3 8717.13 273.999   2
   0  -1   2 7377.54 218.697   1
   0  -1   2 7677.45 208.914   2
   0  -1   2 7513.26 186.423   3
   0  -1   1 19996.4 281.207   1
   0  -1   1 20155.5 254.598   2
   0  -1   1 19433.7 258.660   3
   0  -1   0 105130. 491.267   1
   0   1   1 15660.3 272.862   4
   0   1   2 51080.6 604.070   4
   0   1   3 2531.41 177.877   4
   0   1   4 10217.1 385.905   4
   0   1   5 6097.81 219.902   1
   0   1   5 6255.13 348.290   4
   0   1   5 5882.61 259.035   3
   0   1   6 28.7504 92.6446   4
   0   1   7 1057.29 205.593   2
   0  -1  -8 4697.55 256.508  11
   0   1   8 4895.11 416.124   2
   0  -1  -8 4774.20 217.976  20
   0  -1  -8 4842.21 225.043  21
   0  -1  -9 4663.93 239.644  21
   0  -1  -9 4702.74 229.825  20
   0  -1 -10 8.07251 59.9816  20
   0  -1 -10 41.9965 78.0941  21
   0  -1 -11 2014.61 163.850  21
   0  -1 -12 1482.58 122.121  21
   0  -2  12 23.2326 43.2264  26
   0   2 -12 1.52797 48.0620  20
   0   2 -11 88.6234 54.3925  21
   0   2 -11 225.903 87.6992  20
   0  -2  11 120.263 70.9601  26
   0   2 -10 3081.21 204.955  20
   0   2 -10 2918.41 179.536  21
   0   2  -9 877.773 109.242  21
   0   2  -9 879.987 135.765  20
   0   2  -8 3959.94 205.268  21
   0   2  -8 3783.08 226.583  20
   0   2  -7 5306.67 233.862  20
   0  -2   7 5093.69 358.040   1
   0  -2   6 2748.21 242.090   1
   0  -2   5 297.865 84.8287   2
   0  -2   5 60.7299 81.1769   1
   0  -2   4 12853.3 388.526   2
   0  -2   4 13061.8 420.374   1
   0  -2   3 2199.12 143.970   2
   0  -2   3 2325.54 171.837   1
   0  -2   2 3054.98 172.979   1
   0  -2   2 3264.32 151.673   2
   0  -2   1 25829.4 412.166   1
   0  -2   1 26315.9 380.109   2
   0  -2   0 119504. 779.737   1
   0   2   0 120801. 992.686   4
   0   2   1 30054.4 501.609   4
   0   2   2 29187.4 535.786   4
   0   2   3 3674.93 223.383   4
   0   2   4 7771.14 355.649   4
   0   2   5 3265.46 262.247   4
   0   2   6 278.904 121.210   4
   0   2   7 2338.61 276.910   4
   0  -2  -8 2171.37 181.354  11
   0   2   8 2021.49 152.022  24
   0  -2  -8 2283.26 161.303  21
   0  -2  -9 3053.97 196.778  21
   0  -2  -9 2625.80 213.744  11
   0  -2 -10 4251.57 230.959  21
   0  -2 -11 686.309 111.379  21
   0  -2 -12 6430.63 241.610  21
   0   3 -12 219.890 54.7767  20
   0   3 -11 1863.90 145.565  20
   0  -3  11 1865.25 135.897  26
   0  -3  10 459.973 97.9566  26
   0   3 -10 348.926 96.3093  20
   0   3  -9 2222.80 185.548  20
   0   3  -8 5852.43 273.925  20
   0   3  -7 301.789 86.7312  20
   0  -3   7 374.650 136.452   1
   0  -3   6 9984.34 497.647   1
   0  -3   5 648.682 136.541   1
   0  -3   4 239.290 75.2340   2
   0  -3   4 129.126 88.8170   1
   0  -3   3-14.6158 94.3214   1
   0  -3   3 153.840 61.5175   2
   0  -3   2 9286.83 333.523   1
   0  -3   2 8588.04 280.377   2
   0  -3   1 2728.90 157.513   2
   0  -3   1 2719.07 170.639   1
   0   3   0 75591.0 982.412   4
   0  -3   0 77767.1 768.894   1
   0   3   1 46323.9 769.519   4
   0   3   2 3008.84 216.906   4
   0   3   3 46950.1 858.675   4
   0   3   4 10170.4 434.723   4
   0   3   5 837.224 156.501   4
   0   3   6 5057.25 378.548   4
   0   3   7 521.995 85.0551  24
   0  -3  -7 635.282 110.701  11
   0  -3  -7 529.076 84.0317  21
   0   3   7 507.191 158.555   4
   0  -3  -8 1340.32 129.230  21
   0  -3  -8 1395.86 157.470  11
   0   3   8 1308.42 129.238  24
   0  -3  -9 2353.99 212.453  11
   0  -3  -9 2388.37 175.005  21
   0  -3 -10 4219.15 271.086  11
   0  -3 -10 4209.03 226.095  21
   0  -3 -11 1505.57 137.957  21
   0  -3 -12 964.152 100.408  21
   0  -4  11 269.051 62.0781  26
   0   4 -11 285.050 68.2747  20
   0   4 -10 920.671 116.796  20
   0  -4  10 984.053 113.410  26
   0  -4   9 309.660 90.0848  26
   0   4  -9 149.560 77.8719  20
   0  -4   8 12053.9 392.069  26
   0   4  -8 12911.0 400.521  20
   0  -4   7 13189.4 401.356  26
   0   4  -7 12404.6 388.564  20
   0  -4   6 136.127 71.9403  26
   0   4  -6 120.474 73.0072  20
   0  -4   6 144.347 124.003   1
   0  -4   5 752.635 156.788   1
   0  -4   4 76.8836 96.0976   1
   0  -4   3 469.472 127.057   1
   0  -4   3 422.018 88.8574   2
   0  -4   2 7858.84 352.815   1
   0   4  -1 6842.54 377.916   4
   0  -4   1 7051.51 306.022   1
   0  -4   0 10665.5 338.581   1
   0   4   0 10605.4 442.403   4
   0   4   1 1145.95 164.662   4
   0   4   2 8547.12 403.785   4
   0   4   3 15848.8 566.503   4
   0   4   4 10289.2 483.713   4
   0   4   5 4625.23 360.575   4
   0   4   6 6347.36 448.526   4
   0  -4  -7-9.80368 67.1715  11
   0   4   7 35.5144 52.6418  24
   0  -4  -7-30.5803 56.4195  21
   0   4   7-80.3471 135.503   4
   0  -4  -7 129.998 73.3713  14
   0   4   8 2352.12 171.541  24
   0  -4  -8 2500.29 168.435  21
   0  -4  -8 2453.10 209.593  11
   0   4   9 702.747 106.307  24
   0  -4  -9 888.909 147.019  11
   0  -4  -9 768.375 106.440  21
   0  -4 -10 46.5740 66.8967  21
   0  -4 -10-35.6612 80.6002  11
   0  -4 -11 133.171 62.5092  21
   0  -4 -12 26.7623 41.3599  21
   0   5 -10 976.716 103.878  20
   0  -5  10 976.701 99.6627  26
   0   5  -9 2846.53 184.890  20
   0  -5   9 2696.20 175.834  26
   0  -5   8 2668.22 189.270  26
   0   5  -8 2439.79 181.412  20
   0  -5   7-72.5680 75.2487  26
   0   5  -7-20.4981 69.7968  20
   0  -5   7 7.90751 53.7924  19
   0  -5   6 3626.74 208.100  19
   0   5  -6 3648.08 205.088  20
   0  -5   6 3584.86 202.342  25
   0  -5   6 3594.24 211.388  26
   0  -5   5 37.7448 69.3697  25
   0  -5   5-19.0682 65.9390  26
   0  -5   5-179.391 149.074   1
   0  -5   5-11.4880 56.2650  19
   0   5  -5-30.6090 61.5698  20
   0  -5   4 2291.60 258.666   1
   0  -5   3 10230.3 482.371   1
   0  -5   2 46.1065 93.4067   1
   0   5  -2 58.6353 100.105   4
   0  -5   1 5197.95 299.387   1
   0   5  -1 5135.87 373.167   4
   0   5   0 8107.51 448.677   4
   0   5   1 9607.68 480.950   4
   0   5   2 449.027 134.602   4
   0   5   3 2897.70 280.871   4
   0   5   4 24017.2 815.718   4
   0   5   5 6902.18 471.808   4
   0  -5  -6 549.768 110.905  15
   0   5   6 657.297 189.287   4
   0   5   6 403.837 70.2293  24
   0  -5  -6 517.301 111.252  14
   0  -5  -7 3345.76 235.286  14
   0   5   7 3312.13 190.656  24
   0  -5  -7 3470.33 238.340  11
   0   5   8 5731.46 261.826  24
   0  -5  -8 5464.27 308.142  11
   0  -5  -9 1834.83 191.040  11
   0  -5  -9 1753.01 140.424  21
   0  -5 -10 631.143 122.948  11
   0  -5 -10 548.699 84.5030  21
   0  -5 -10 744.479 102.000  12
   0  -5 -11 81.1035 49.9565  12
   0  -5 -11 68.2619 47.3937  21
   0  -5 -12 3005.59 143.559  17
   0  -6  10 261.917 64.4715  14
   0   6  -9 355.527 70.7039  20
   0  -6   9 462.758 78.2469  26
   0   6  -8 962.340 111.608  20
   0  -6   8 998.582 112.600  26
   0  -6   7 494.928 86.4781  26
   0   6  -7 764.773 109.467  20
   0  -6   6-26.8456 62.0898  25
   0  -6   6 99.6477 67.3561  26
   0  -6   5 695.703 109.448  26
   0  -6   5 852.169 125.873  25
   0  -6   4 871.234 108.824  26
   0   6  -4 1379.84 261.016   4
   0  -6   4 954.681 126.700  25
   0  -6   4 938.920 186.763   1
   0   6  -3 2124.31 295.819   4
   0  -6   3 2252.42 161.122  25
   0  -6   3 2296.46 157.452  26
   0   6  -2 4580.73 410.615   4
   0   6  -1 7827.77 521.193   4
   0   6   0 5047.07 407.016   4
   0   6   1 1704.76 240.527   4
   0   6   2 632.161 181.410   4
   0   6   3 513.503 156.843   4
   0  -6  -4 20108.3 499.398  14
   0   6   4 20167.0 833.817   4
   0  -6  -5 1845.09 159.351  15
   0  -6  -5 1731.17 168.740  14
   0   6   5 1644.23 264.982   4
   0  -6  -5 1500.43 147.207  19
   0  -6  -6 932.638 142.473  14
   0   6   6 1070.49 111.522  24
   0  -6  -6 979.157 135.842  15
   0   6   7 537.408 84.9225  24
   0  -6  -7 349.626 107.278  11
   0  -6  -7 424.430 115.631  14
   0   6   8 2469.68 172.118  24
   0  -6  -8 2320.66 209.727  11
   0  -6  -9 3953.74 260.481  11
   0  -6 -10 2040.40 148.579  12
   0  -6 -10 2024.17 178.576  11
   0  -6 -11 172.109 56.1024  17
   0  -6 -11 44.3529 47.8986  12
   0  -7   9 761.474 87.9798  14
   0  -7   8 2103.97 158.955  14
   0  -7   7 49.4202 57.5034  26
   0  -7   7 31.3964 74.2036  14
   0  -7   6 9209.89 369.571  14
   0  -7   6 10048.4 340.579  26
   0  -7   5 12423.0 389.092  26
   0  -7   5 12710.7 436.106  14
   0  -7   4 1511.45 160.473  14
   0  -7   4 1340.97 137.300  26
   0  -7   3 3480.40 206.238  26
   0  -7   3 3444.74 228.014  14
   0  -7   2 912.001 125.553  14
   0  -7   2 1064.88 122.492  26
   0   7  -1 751.155 197.134   4
   0  -7   1 933.028 120.563  14
   0  -7   1 751.982 102.945  26
   0   7   0 4148.43 409.121   4
   0  -7   0 4472.86 225.004  26
   0  -7   0 4942.31 251.842  14
   0  -7  -1 1730.34 145.416  19
   0   7   1 2079.26 300.094   4
   0  -7  -1 1626.82 158.688  14
   0   7   2 849.099 219.484   4
   0  -7  -2 760.380 108.815  19
   0  -7  -2 985.414 131.318  14
   0  -7  -2 956.398 121.060  15
   0  -7  -3 175.281 77.5164  14
   0  -7  -3 351.654 97.7538  15
   0  -7  -3 233.561 77.5647  19
   0   7   3 208.022 127.002   4
   0  -7  -4 13752.7 424.063  19
   0  -7  -4 13224.0 397.721  15
   0  -7  -4 14698.8 459.352  14
   0  -7  -5 25125.5 592.550  19
   0  -7  -5 25423.5 562.916  15
   0  -7  -5 25054.3 623.161  14
   0  -7  -6 1345.15 153.154  15
   0  -7  -6 1397.78 167.449  14
   0  -7  -7 11201.2 430.499  11
   0  -7  -7 11469.4 439.454  14
   0  -7  -8 565.928 120.839  11
   0  -7  -8 408.435 107.201  12
   0  -7  -9 105.280 75.6752  12
   0  -7  -9 59.2081 67.4964  11
   0  -7 -10 111.454 62.8294  11
   0  -7 -10 134.698 63.7590  12
   0  -7 -11-12.4776 43.6274  18
   0  -8   8 2632.80 145.113  14
   0  -8   7 8249.00 291.120  14
   0  -8   6 2061.68 169.643  14
   0  -8   5 972.871 136.754  14
   0  -8   4 185.588 89.0611  14
   0  -8   3 1430.29 159.805  14
   0  -8   3 1342.96 138.258  26
   0  -8   2 2562.06 183.153  26
   0  -8   2 2880.60 215.907  14
   0  -8   1 1009.16 125.019  26
   0  -8   1 1042.85 143.869  14
   0  -8   0 5465.08 286.471  14
   0  -8  -1 6880.74 287.981  15
   0  -8  -1 6697.87 320.044  14
   0  -8  -2 1469.01 150.379  15
   0  -8  -2 1534.79 165.393  14
   0  -8  -2 1364.91 143.596  19
   0  -8  -3 1787.45 163.024  15
   0  -8  -3 1649.87 159.545  19
   0  -8  -3 1691.36 175.037  14
   0  -8  -4 910.063 126.132  15
   0  -8  -4 1007.64 140.862  14
   0  -8  -4 897.029 107.991  12
   0  -8  -4 905.436 129.290  19
   0  -8  -5 1881.26 170.259  15
   0  -8  -5 1803.41 147.064  12
   0  -8  -5 1752.47 167.205  19
   0  -8  -5 1875.79 192.690  14
   0  -8  -6 1758.48 150.980  12
   0  -8  -6 1489.38 154.947  15
   0  -8  -6 1448.36 168.163  14
   0  -8  -7 2664.00 211.751  11
   0  -8  -7 2872.01 189.206  12
   0  -8  -7 2791.62 215.662  14
   0  -8  -8 404.840 94.4736  11
   0  -8  -8 477.523 93.6674  12
   0  -8  -9 67.7554 57.8364  11
   0  -8  -9 281.023 79.2084  12
   0  -8 -10 34.0992 45.0463  11
   0  -8 -10 29.8737 44.1126  12
   0  -9   6 3305.42 178.936  14
   0  -9   5 1609.43 143.942  14
   0  -9   4 772.325 121.033  14
   0  -9   3 780.433 121.379  14
   0  -9   2 1387.09 154.857  14
   0  -9   1 485.201 108.241  14
   0  -9   0 80.0267 88.9045  14
   0  -9  -1 1368.13 140.720  15
   0  -9  -1 1333.74 160.147  14
   0  -9  -2 362.856 90.8194  15
   0  -9  -2 497.862 116.721  14
   0  -9  -3 708.053 123.429  14
   0  -9  -3 961.380 123.294  15
   0  -9  -4 8708.66 369.463  14
   0  -9  -4 8691.07 318.611  15
   0  -9  -4 8070.33 323.647  19
   0  -9  -5 324.013 106.508  14
   0  -9  -5 326.739 87.9229  15
   0  -9  -5 217.279 71.1969  12
   0  -9  -6 842.386 129.010  14
   0  -9  -6 925.282 122.771  11
   0  -9  -6 754.778 105.301  15
   0  -9  -6 792.661 100.791  12
   0  -9  -7 448.789 102.657  14
   0  -9  -7 156.770 65.6690  12
   0  -9  -7 332.671 88.8020  11
   0  -9  -8 116.773 54.3271  12
   0  -9  -8 77.8114 56.9744  11
   0  -9  -9 230.553 51.5623  12
   0 -10   5 4.41041 38.3102  14
   0 -10   4 812.054 98.8708  14
   0 -10   3 1097.76 123.515  14
   0 -10   2 99.6502 71.0069  14
   0 -10   1 1124.94 135.829  14
   0 -10   0 587.241 112.180  14
   0 -10  -1 99.7931 84.9452  14
   0 -10  -2 1724.68 167.783  14
   0 -10  -3 851.586 128.257  14
   0 -10  -4 265.384 86.6238  14
   0 -10  -5 337.985 88.1776  14
   0 -10  -6 637.179 101.927  14
   0 -10  -7 128.864 41.8376  12
   0 -11   2-70.8826 48.0310  14
   0 -11   1 4305.40 196.046  14
   0 -11   0 108.596 58.6856  14
   0 -11  -1 175.619 62.7400  14
   0 -11  -2 359.720 76.9153  14
   0 -11  -3 1903.52 139.108  14
   0 -11  -4-18.4397 44.3047  14
   0 -11  -5-3.86235 40.5214  14
   1 -10  -6 319.159 64.1567  14
   1 -10  -5 786.103 97.7995  14
   1 -10  -5 607.112 85.5632  15
   1 -10  -4 134.869 60.0993  15
   1 -10  -4 63.4605 55.3368  14
   1 -10  -3 138.566 68.0816  14
   1 -10  -3 162.609 69.8073  15
   1 -10  -2 265.695 79.0535  14
   1 -10  -2 162.049 66.9677  15
   1 -10  -1 57.6519 59.0892  14
   1 -10  -1 26.2246 57.4321  15
   1 -10   0 2110.32 159.165  14
   1 -10   0 1853.09 138.654  15
   1 -10   1 294.623 76.5246  14
   1 -10   1 261.977 55.2350   7
   1 -10   1 308.391 73.2991  15
   1 -10   2 479.586 68.5419   7
   1 -10   2 616.072 86.3877  14
   1 -10   3 363.491 68.2885  14
   1  -9  -7 170.650 63.8824  12
   1  -9  -6 1187.07 132.726  14
   1  -9  -6 1207.05 107.988  12
   1  -9  -6 1171.03 129.617  15
   1  -9  -5 615.870 105.526  15
   1  -9  -5 549.738 81.9687  12
   1  -9  -5 602.806 112.015  14
   1  -9  -4 949.985 125.552  15
   1  -9  -4 832.693 130.716  14
   1  -9  -3 2240.51 190.377  14
   1  -9  -3 2133.35 171.688  15
   1  -9  -2 9788.36 344.640  15
   1  -9  -2 9439.19 367.070  14
   1  -9  -1 5831.20 289.815  14
   1  -9  -1 5728.00 267.453  15
   1  -9   0 525.233 106.291  14
   1  -9   0 453.378 97.5263  15
   1  -9   1 1277.32 144.886  14
   1  -9   2 4935.11 256.402  14
   1  -9   3 4220.17 227.631  14
   1  -9   4 1634.05 141.452  14
   1  -9   5 453.697 78.3659  14
   1  -8  -9 19.3578 48.4448  12
   1  -8  -8 248.582 75.7093  12
   1  -8  -8 201.560 65.3252  11
   1  -8  -7 610.704 114.970  14
   1  -8  -7 707.041 104.406  12
   1  -8  -6 226.405 84.5841  12
   1  -8  -6 179.634 87.4344  14
   1  -8  -6 173.924 91.9566  15
   1  -8  -5 1070.44 123.845  12
   1  -8  -5 1001.78 138.453  15
   1  -8  -5 1237.80 160.102  14
   1  -8  -4 389.498 105.255  14
   1  -8  -4 196.992 71.7953  12
   1  -8  -4 296.459 93.0970  15
   1  -8  -3 9180.56 353.356  15
   1  -8  -3 8771.54 362.849  14
   1  -8  -2 12211.6 425.284  14
   1  -8  -2 11461.0 394.272  15
   1  -8  -1 7486.69 316.689  15
   1  -8  -1 7360.85 331.111  14
   1  -8   0 1255.18 153.260  14
   1  -8   1 2722.67 202.222  26
   1  -8   1 3004.45 217.683  14
   1  -8   2 516.926 110.600  26
   1  -8   2 404.350 101.620  14
   1  -8   3 5912.54 291.045  14
   1  -8   3 5799.31 273.296  26
   1  -8   4 3178.19 213.842  14
   1  -8   4 3000.75 197.203  26
   1  -8   5 4153.91 230.996  14
   1  -8   5 4068.17 215.094  26
   1  -8   6 3.39760 56.4234  26
   1  -8   6 45.5964 59.2436  14
   1  -8   7 38.5645 46.4042  14
   1  -7 -10 82.9429 50.6380  11
   1  -7 -10-29.4578 54.0736  12
   1  -7 -10 4.01837 47.1344  18
   1  -7  -9-24.6741 67.2718  12
   1  -7  -9 59.2402 67.8462  11
   1  -7  -8 272.414 86.0724  11
   1  -7  -8 269.356 92.9588  12
   1  -7  -7 3919.63 256.411  14
   1  -7  -7 3846.02 240.928  15
   1  -7  -7 4208.59 233.558  12
   1  -7  -7 4018.58 246.677  11
   1  -7  -6 12694.6 375.623  12
   1  -7  -6 12050.3 419.692  11
   1  -7  -6 11957.8 412.128  15
   1  -7  -6 11591.2 434.264  14
   1  -7  -5 10161.8 398.990  14
   1  -7  -5 10108.5 333.329  12
   1  -7  -5 9669.56 373.486  15
   1  -7  -4 18831.2 503.182  15
   1  -7  -4 17288.8 415.379  12
   1  -7  -4 18058.8 514.235  14
   1  -7  -3 395.630 82.7983  12
   1  -7  -3 441.860 109.293  15
   1  -7  -3 321.874 88.4278  14
   1  -7  -2 138.185 84.4686  15
   1  -7  -2 90.3253 71.0839  14
   1  -7  -1 7373.82 316.618  14
   1  -7   0 3023.69 202.623  26
   1  -7   0 2887.29 203.039  14
   1  -7   1 495.346 108.446  14
   1  -7   1 274.654 97.6281  26
   1  -7   2 1599.78 156.331  26
   1  -7   2 1560.01 158.693  14
   1  -7   3 2490.34 190.280  26
   1  -7   3 2526.99 198.784  14
   1  -7   4 1658.84 166.390  14
   1  -7   4 1791.33 160.884  26
   1  -7   5 5951.38 291.781  14
   1  -7   5 5514.18 268.624  26
   1  -7   6 9931.19 363.733  14
   1  -7   6 9842.09 344.197  26
   1  -7   7 2499.52 175.534  14
   1  -7   7 2525.77 169.742  26
   1  -7   8 167.302 57.8737  26
   1  -7   8 72.9361 51.4252  14
   1  -6 -11 63.9386 42.2045  18
   1  -6 -11 105.829 43.2362  12
   1  -6 -11 186.020 52.9900  17
   1  -6 -10 718.046 108.650  11
   1  -6 -10 588.875 90.5609  17
   1  -6 -10 645.749 90.8852  12
   1  -6  -9 1132.33 139.496  11
   1  -6  -9 1368.81 125.002  17
   1  -6  -9 1141.11 130.713  12
   1  -6  -8 126.740 91.9121  12
   1  -6  -8 66.4646 74.3243  11
   1  -6  -8 137.799 78.4126  17
   1  -6  -7 7462.43 292.881  12
   1  -6  -7 7006.56 322.180  15
   1  -6  -7 6596.82 335.694  14
   1  -6  -7 7248.42 336.530  11
   1  -6  -6 2874.71 213.289  11
   1  -6  -6 2847.94 199.158  12
   1  -6  -6 2606.39 215.403  14
   1  -6  -6 2313.31 195.002  15
   1  -6  -5 5240.92 280.220  14
   1  -6  -5 5961.85 250.450  12
   1  -6  -5 5322.09 271.570  15
   1  -6  -4 197.313 76.3700  14
  -1   6   4 310.188 145.328   4
   1  -6  -4 403.446 89.9359  12
   1  -6  -4 172.053 93.2677  15
   1  -6  -3 22.3299 87.0739  15
   1  -6  -3 31.5788 60.0795  12
  -1   6   3 105.954 100.662   4
   1  -6  -3-48.1496 74.0318  14
  -1   6   2 6105.25 463.911   4
  -1   6   1 5059.45 422.911   4
  -1   6   0-77.5154 128.089   4
  -1   6  -1 2091.29 294.708   4
   1  -6   1 2053.30 155.403  14
   1  -6   1 1858.49 151.453  26
   1  -6   1 2007.48 149.849  25
  -1   6  -2 48.4537 109.532   4
   1  -6   2 29.5809 71.3607  25
   1  -6   2 64.3716 65.3710  26
   1  -6   2-47.3729 66.9311  14
   1  -6   3 295.965 85.0664  26
   1  -6   3 225.349 87.3454  25
   1  -6   3 378.416 91.9701  14
  -1   6  -3 93.6234 100.668   4
   1  -6   4 2682.62 194.890  26
   1  -6   4 3108.98 206.675  25
   1  -6   5 310.024 100.614  25
   1  -6   5 336.800 93.4675  26
   1  -6   6 1069.73 135.322  25
   1  -6   6 1280.78 142.753  26
   1  -6   7 161.306 79.1755  26
   1  -6   7 443.123 94.3227  25
   1  -6   8 363.663 84.8076  26
   1  -6   9 193.550 60.0447  26
   1  -6   9 233.461 67.5632  14
   1  -5 -11 373.383 75.1610  18
   1  -5 -11 221.443 52.1174  12
   1  -5 -10 1608.97 132.364  12
   1  -5 -10 1789.75 169.448  11
   1  -5  -9 2527.55 210.008  11
   1  -5  -9 2503.04 178.855  12
   1  -5  -8 142.279 86.1141  12
   1  -5  -8 111.623 78.4813  11
   1  -5  -7-24.2467 99.0880  15
   1  -5  -7 170.406 90.1584  11
  -1   5   7-11.8696 46.1294  24
   1  -5  -7 56.1949 79.0132  14
   1  -5  -6 13314.8 416.612  15
   1  -5  -6 12904.6 431.421  14
  -1   5   6 13904.3 354.909  24
   1  -5  -6 14088.3 441.712  11
  -1   5   6 13493.1 716.321   4
  -1   5   5 19412.3 807.008   4
   1  -5  -5 18485.2 485.229  14
   1  -5  -5 19905.9 475.252  15
  -1   5   4 730.033 167.866   4
  -1   5   3-87.3380 110.527   4
  -1   5   2 1800.59 238.393   4
  -1   5   1 1378.96 205.726   4
  -1   5   0 7349.54 457.201   4
  -1   5  -1 26730.9 884.583   4
  -1   5  -2 2915.74 317.782   4
  -1   5  -3 2655.13 316.294   4
   1  -5   4 1526.75 143.911  25
   1  -5   4 1493.45 140.493  26
   1  -5   5 76.7878 70.5009  26
   1  -5   5 22.3215 73.5381  25
   1  -5   6 26906.0 595.177  26
  -1   5  -6 28251.6 536.879  20
   1  -5   6 26428.2 552.994  25
   1  -5   7 848.197 125.385  26
   1  -5   7 997.511 120.072  25
  -1   5  -7 821.254 108.564  20
  -1   5  -8 3374.35 195.841  20
   1  -5   8 3339.07 212.325  26
   1  -5   9 236.375 76.5157  26
  -1   5  -9 371.942 81.7177  20
   1  -5  10 385.171 68.7885  26
  -1   5 -10 414.775 66.9792  20
   1  -4 -12 296.644 70.9361  17
   1  -4 -11 73.5509 53.8700  21
   1  -4 -11 124.528 64.8643  18
   1  -4 -10 759.545 100.824  21
   1  -4 -10 849.272 105.760  12
   1  -4 -10 692.237 123.126  11
   1  -4  -9 1524.49 171.129  11
   1  -4  -9 1361.82 127.716  21
   1  -4  -9 1370.24 132.993  12
   1  -4  -8 403.010 78.0611  21
   1  -4  -8 513.748 118.581  11
   1  -4  -7 399.044 105.795  15
  -1   4   7 736.257 175.728   4
  -1   4   7 776.696 100.829  24
   1  -4  -7 767.427 120.051  11
   1  -4  -7 665.018 120.806  14
   1  -4  -6 375.056 89.6401  11
  -1   4   6 397.057 145.883   4
   1  -4  -6 364.226 87.1072  14
   1  -4  -6 435.797 98.2984  15
  -1   4   5 1705.60 228.612   4
  -1   4   4 8617.40 466.641   4
  -1   4   3 2102.34 230.151   4
  -1   4   2 240.520 104.625   4
  -1   4   1 24365.2 708.345   4
  -1   4   0 21701.0 675.797   4
  -1   4  -1 3890.37 307.856   4
   1  -4   2 18500.9 563.641   2
   1  -4   3 4553.54 297.804   2
   1  -4   4 1091.96 161.077   2
   1  -4   4 1037.34 178.629   1
   1  -4   5 112.688 64.7595  25
   1  -4   5 219.183 76.3923  26
   1  -4   6 1480.64 144.633  26
  -1   4  -6 1188.61 125.237  20
   1  -4   6 1338.64 135.978  25
  -1   4  -7 288.036 98.2943  20
   1  -4   7 162.801 87.2436  26
   1  -4   7 114.252 73.9124  25
   1  -4   8 3959.24 238.108  26
  -1   4  -8 4257.06 236.873  20
  -1   4  -9 3850.60 217.430  20
   1  -4   9 3802.57 223.944  26
  -1   4 -10 4598.56 216.318  20
   1  -4  10 4741.57 224.079  26
   1  -4  11 932.931 87.2631  26
  -1   4 -11 985.457 90.7122  20
   1  -3 -12 1031.79 95.2967  21
   1  -3 -11 4734.14 212.107  18
   1  -3 -11 5098.36 229.877  21
   1  -3 -10 1843.20 155.018  21
   1  -3 -10 2085.34 198.200  11
   1  -3  -9 3825.94 193.077  12
   1  -3  -9 4075.92 221.363  21
   1  -3  -9 3987.74 262.181  11
   1  -3  -8 709.232 100.863  21
   1  -3  -8 558.609 109.377  11
  -1   3   7 2393.35 297.359   4
  -1   3   7 2456.37 162.100  24
   1  -3  -7 2696.41 158.746  21
   1  -3  -7 2516.05 190.934  11
  -1   3   6 16560.3 691.562   4
  -1   3   5 18080.2 664.150   4
  -1   3   4 15471.9 557.910   4
  -1   3   3 8479.59 389.490   4
  -1   3   2 6267.68 317.888   4
  -1   3   1 365.564 104.237   4
  -1   3   0 6192.44 312.441   4
   1  -3   1 645.128 113.376   2
   1  -3   2 47410.9 816.751   1
   1  -3   2 46991.0 796.081   2
   1  -3   3 6513.61 319.473   2
   1  -3   3 7163.76 349.467   1
   1  -3   4 6994.02 372.335   1
   1  -3   4 7174.01 360.490   2
   1  -3   5 24191.2 711.609   2
   1  -3   5 23920.8 733.538   1
   1  -3   6-63.5365 117.676   1
  -1   3  -6-16.2854 62.1575  20
   1  -3   7 28183.8 590.031  26
  -1   3  -7 27832.8 553.168  20
   1  -3   8 1538.54 159.335  26
  -1   3  -8 1442.97 152.742  20
   1  -3   9 5355.18 270.808  26
  -1   3  -9 5627.39 270.495  20
  -1   3 -10 5570.56 256.139  20
   1  -3  10 5740.53 264.345  26
  -1   3 -11 3615.44 183.503  20
   1  -3  11 3463.59 182.296  26
   1  -2 -12 218.184 64.7267  21
   1  -2 -11 1879.24 153.315  21
   1  -2 -10 7019.85 294.125  21
   1  -2 -10 6766.01 271.175  18
   1  -2  -9 4707.89 238.727  21
   1  -2  -9 4934.71 289.248  11
  -1   2   8 162.900 129.045   4
   1  -2  -8 193.176 75.4038  21
   1  -2  -8 193.247 90.9371  11
  -1   2   7 8662.57 288.506  24
  -1   2   7 8931.78 533.020   4
   1  -2  -7 8940.36 336.863  11
  -1   2   6 27725.0 843.019   4
  -1   2   6 26513.4 755.636   3
  -1   2   5 4830.91 323.105   4
  -1   2   4 13352.1 475.449   4
  -1   2   3 15893.0 467.374   4
  -1   2   2 62630.6 844.174   4
  -1   2   1 305.690 85.5097   4
   1  -2   0 55633.2 706.909   2
  -1   2   0 53719.4 748.704   4
   1  -2   1 14584.1 375.852   2
   1  -2   2 20161.0 465.185   1
   1  -2   2 20368.8 466.371   2
   1  -2   3 520.522 105.293   2
   1  -2   3 586.923 110.157   1
   1  -2   4 34124.5 727.987   2
   1  -2   4 33922.7 719.461   1
   1  -2   5 52.0114 86.1123   1
   1  -2   5 28.5732 69.6634   2
   1  -2   6 7800.66 415.634   1
   1  -2   6 7719.15 427.408   2
   1  -2   7 10546.5 514.157   1
  -1   2  -8 5709.56 267.923  20
  -1   2  -9 245.064 104.289  20
  -1   2 -10 94.8332 89.0566  20
   1  -2  10 56.0207 75.5902  26
   1  -2  11 185.778 74.9375  26
  -1   2 -11 84.2643 73.4359  20
  -1   2 -12 138.603 51.7011  20
   1  -2  12 4.18272 44.4198  26
   1  -1 -12 1770.84 132.912  21
   1  -1 -11 97.9807 69.6504  21
   1  -1 -10 678.200 111.892  21
   1  -1  -9 4196.71 228.704  21
   1  -1  -8 3865.35 240.689  11
   1  -1  -8 3984.86 210.967  21
  -1   1   7 3340.77 324.926   4
  -1   1   6 14977.3 532.224   3
  -1   1   6 15522.0 611.802   4
  -1   1   5 18988.6 553.712   3
  -1   1   5 20139.0 620.221   4
  -1   1   4 2216.25 190.493   4
  -1   1   3 34625.5 617.386   4
  -1   1   2 85070.8 829.269   4
  -1   1   1 186569. 1064.74   4
  -1   1   0 7238.78 209.728   4
   1  -1   0 7310.54 216.611   2
   1  -1   1 68.7761 59.7486   2
   1  -1   2 10554.4 293.560   1
   1  -1   2 10457.8 307.045   2
   1  -1   3 15700.1 424.017   2
   1  -1   3 15112.9 384.227   1
   1  -1   4 40813.5 694.253   1
   1  -1   4 42567.1 776.568   2
   1  -1   5 32602.4 763.649   2
   1  -1   5 31614.0 680.877   1
   1  -1   6 6312.96 337.522   1
   1  -1   6 6524.47 386.445   2
   1  -1   7 68.0577 86.4566   2
  -1   1  -8 830.848 102.607  21
  -1   1  -9 51.0963 60.3579  21
  -1   1  -9-24.6824 80.8670  20
  -1   1 -10 849.915 107.986  21
  -1   1 -10 996.274 135.105  20
  -1   1 -11-14.4250 66.2379  20
  -1   1 -11 6.62774 49.2959  21
   1  -1  12 170.250 61.0947  26
  -1   1 -12 133.902 61.1744  20
   1   0 -12 2512.65 154.200  21
   1   0 -11 794.925 101.346  20
   1   0 -11 761.593 109.081  21
   1   0 -10 4223.07 234.997  21
   1   0 -10 4544.96 230.821  20
   1   0  -9 1456.24 138.179  20
   1   0  -9 1700.12 154.105  21
   1   0  -8 7280.77 271.854  20
   1   0  -8 7484.92 280.970  21
  -1   0   7 1528.95 213.018   2
  -1   0   6 1429.77 161.351   3
  -1   0   5 2955.98 211.511   3
  -1   0   5 3038.25 246.528   4
  -1   0   4 3448.09 205.011   3
   1   0  -4 3284.71 116.762   5
  -1   0   4 3364.89 224.748   4
  -1   0   3 2354.50 157.049   3
  -1   0   3 2385.21 167.063   4
   1   0  -3 2514.17 103.083   5
  -1   0   2 60284.3 621.139   4
   1   0  -2 59386.3 461.098   5
  -1   0   2 59019.1 653.030   3
   1   0  -1 7842.82 168.980   5
  -1   0   1 7660.18 162.163   4
   1   0   0 33693.0 350.784   2
  -1   0   0 33433.8 243.804   4
   1   0   0 33275.2 360.298   5
   1   0   1 24516.4 357.255   2
  -1   0  -1 24701.1 178.063   3
   1   0   2 15839.6 353.714   2
   1   0   2 15428.7 276.723   1
   1   0   3 35341.6 616.003   2
   1   0   3 32150.6 469.234   1
   1   0   4 777.298 127.607   2
   1   0   4 822.196 95.1562   1
   1   0   5 200.709 66.7117   1
   1   0   5 340.729 115.069   2
   1   0   6 18931.5 657.602   2
   1   0   7 1773.53 228.867   2
   1   0   8 3663.28 352.815   2
  -1   0  -8 4035.88 204.533  21
  -1   0  -9 2703.85 195.900  20
  -1   0  -9 2734.68 181.403  21
  -1   0 -10 8042.72 318.604  20
  -1   0 -10 8149.52 305.967  21
  -1   0 -11 203.510 70.1450  21
  -1   0 -11 332.151 95.1167  20
  -1   0 -12 13.0392 43.8935  21
  -1   0 -12-20.2548 50.7299  20
   1   1 -12 2846.48 155.418  21
   1   1 -12 2617.71 145.498  20
   1   1 -11 2408.96 167.506  20
   1   1 -11 2217.20 163.880  21
   1   1 -10 40.0794 70.3405  21
   1   1 -10-9.51479 73.9653  20
   1   1  -9 244.957 87.4886  20
   1   1  -9 297.985 82.3843  21
   1   1  -8 41.8820 70.4549  20
   1   1  -8 49.8880 65.4675  21
  -1  -1   7 13.1247 77.1851   1
  -1  -1   6 2113.94 204.117   2
  -1  -1   6 2076.24 198.210   1
  -1  -1   5 43.1518 71.5152   3
  -1  -1   5 92.0742 70.6390   2
  -1  -1   4 5441.16 255.246   3
  -1  -1   3 1084.07 113.716   3
  -1  -1   2 84846.0 790.556   3
  -1  -1   1 21906.6 347.794   3
   1   1   0 21813.2 207.777   2
  -1  -1   0 22011.6 296.143   3
   1   1   0 22461.7 214.951   4
   1   1   1 16673.3 248.317   4
   1   1   1 16356.0 253.542   5
   1   1   2 9797.73 260.925   4
   1   1   2 10234.9 207.050   5
   1   1   3 4864.38 229.320   4
   1   1   3 5127.69 141.628   1
   1   1   4 4406.29 158.243   1
   1   1   4 3990.22 138.850   3
   1   1   4 4241.79 253.659   4
   1   1   5 8694.06 416.848   2
   1   1   5 8628.83 408.502   4
   1   1   6 2169.40 242.986   2
   1   1   7 103.133 141.799   2
   1   1   8 2413.99 159.670  24
  -1  -1  -8 2601.82 170.719  21
  -1  -1  -8 2413.50 183.454  11
   1   1   8 2244.88 285.990   2
  -1  -1  -9-4.83259 73.4531  21
  -1  -1 -10 12289.3 381.146  21
  -1  -1 -10 12671.6 383.212  20
  -1  -1 -11 810.904 112.760  21
  -1  -1 -11 561.596 97.3572  20
  -1  -1 -12 1334.45 114.620  21
  -1  -1 -12 1273.39 105.567  20
   1   2 -12 99.3432 41.2255  21
   1   2 -12-11.3274 54.7594  20
  -1  -2  12 189.102 53.9923  26
   1   2 -11 843.673 102.680  21
   1   2 -11 931.259 117.531  20
   1   2 -10 5508.96 254.371  21
   1   2 -10 5428.78 266.296  20
   1   2  -9 7505.08 296.090  21
   1   2  -9 7409.06 308.628  20
   1   2  -8 355.318 83.6532  21
   1   2  -8 379.564 103.394  20
  -1  -2   7 3143.80 281.113   1
   1   2  -7 3000.22 171.089  21
   1   2  -7 3101.90 186.000  20
  -1  -2   6 5052.84 319.210   1
  -1  -2   5 593.498 128.580   1
  -1  -2   5 349.520 90.8929   3
  -1  -2   4 26058.7 476.681   2
  -1  -2   4 24251.5 553.869   3
  -1  -2   3 14928.4 292.732   2
  -1  -2   3 13711.3 385.048   3
  -1  -2   2 10245.0 303.400   3
  -1  -2   2 10558.2 176.219   2
  -1  -2   1 156.020 69.5812   3
   1   2   0 47925.8 551.209   4
   1   2   1 92793.5 780.564   4
   1   2   2 5798.71 227.027   4
   1   2   2 5516.03 167.808   5
   1   2   3 8906.82 326.394   4
   1   2   3 9746.03 193.213   5
   1   2   4 2775.68 213.824   4
   1   2   5 129.421 80.4391   4
   1   2   6 11738.2 537.198   4
   1   2   7 8368.63 507.313   4
   1   2   7 8489.59 525.043   2
  -1  -2  -8 3201.69 190.544  21
  -1  -2  -8 2863.86 205.227  11
   1   2   8 2795.86 177.176  24
   1   2   8 3170.33 353.079   2
   1   2   9 3395.05 204.824  24
  -1  -2  -9 3579.30 245.504  11
  -1  -2  -9 3690.60 216.656  21
  -1  -2 -10 43.5109 71.9040  21
  -1  -2 -10 152.729 73.1390  20
  -1  -2 -11 283.197 84.8932  21
  -1  -2 -12 1744.49 132.086  21
   1   3 -12 321.751 61.4613  20
  -1  -3  11 350.631 73.2713  26
   1   3 -11 342.999 87.9277  20
  -1  -3  10 2746.08 183.547  26
   1   3 -10 2537.47 195.113  20
   1   3 -10 2428.28 160.489  21
   1   3  -9 2150.72 161.895  21
   1   3  -9 2052.48 179.938  20
   1   3  -8 2366.00 187.232  20
   1   3  -8 2143.54 158.036  21
   1   3  -7 2610.56 160.080  21
  -1  -3   7 2610.91 278.745   1
   1   3  -7 3042.72 193.256  20
  -1  -3   6 19408.1 675.315   1
  -1  -3   5 4873.20 286.218   3
  -1  -3   5 5289.88 330.194   1
  -1  -3   4 31999.7 717.648   1
  -1  -3   4 30394.8 664.233   3
  -1  -3   3 4608.51 257.698   1
  -1  -3   3 4580.75 248.187   3
  -1  -3   3 4902.66 169.477   2
  -1  -3   2 362.451 90.3958   1
  -1  -3   2 563.072 55.6120   2
  -1  -3   2 419.993 91.3461   3
  -1  -3   1 17645.3 385.841   1
   1   3   0-1.98700 65.2741   4
  -1  -3   0 19.9826 51.3804   1
  -1  -3  -1 113.146 36.8376   1
   1   3   1 118.256 73.1447   4
   1   3   2 11865.2 381.268   4
   1   3   3 31238.3 429.092   5
   1   3   3 31524.5 662.819   4
   1   3   4 9332.24 406.090   4
   1   3   5 17386.7 612.592   4
   1   3   6 749.064 165.291   4
  -1  -3  -7 5789.45 276.700  11
   1   3   7 6059.83 447.382   4
   1   3   7 6077.12 242.982  24
   1   3   8 1823.19 293.030   2
   1   3   8 1471.18 134.140  24
  -1  -3  -8 1635.94 147.169  21
  -1  -3  -8 1545.15 163.330  11
   1   3   8 1226.22 228.448   4
  -1  -3  -9 1643.10 152.620  21
   1   3   9 1529.53 146.128  24
  -1  -3  -9 1565.27 171.162  11
  -1  -3 -10 412.030 103.691  11
  -1  -3 -10 394.293 94.0007  21
  -1  -3 -11 1773.73 151.360  21
  -1  -3 -12 24.5174 49.5184  21
  -1  -4  11 59.2292 47.3531  19
   1   4 -11 16.1274 55.0259  20
  -1  -4  10 52.3463 53.8377  26
   1   4 -10 107.762 80.7623  20
  -1  -4   9 95.3827 65.4528  26
   1   4  -9 46.5867 77.2513  20
   1   4  -8 1692.24 160.371  20
  -1  -4   8 1668.18 151.940  26
  -1  -4   7 8172.35 301.945  26
   1   4  -7 7633.74 307.282  20
   1   4  -6 1032.96 121.328  20
  -1  -4   6 739.298 167.096   1
  -1  -4   5 15829.4 612.223   1
  -1  -4   4 3103.86 260.567   1
  -1  -4   3 846.065 137.848   1
  -1  -4   2 88234.6 1082.19   1
   1   4  -1 5899.68 327.816   4
  -1  -4   1 6483.86 270.508   1
   1   4   0 9959.12 398.878   4
  -1  -4   0 10527.7 308.548   1
   1   4   1 122.108 92.7303   4
  -1  -4  -1 136.785 47.8396   1
   1   4   2 388.065 104.671   4
   1   4   3 42068.1 873.087   4
   1   4   4 12825.9 519.388   4
   1   4   5 35904.4 943.231   4
   1   4   6 10084.5 548.435   4
   1   4   7 854.543 104.907  24
  -1  -4  -7 900.129 126.146  11
   1   4   7 729.106 192.762   4
   1   4   8 7336.44 292.059  24
  -1  -4  -8 7502.28 284.543  21
  -1  -4  -8 7459.60 344.568  11
  -1  -4  -9 16593.2 527.658  11
  -1  -4  -9 16040.4 429.563  21
   1   4   9 16225.2 446.490  24
  -1  -4 -10 250.906 84.0532  21
  -1  -4 -10 213.185 97.6256  11
  -1  -4 -11 202.893 73.7155  21
  -1  -4 -12 598.911 80.9666  21
   1   5 -11 5691.43 198.475  20
  -1  -5  10 2819.30 167.439  19
   1   5 -10 3095.05 182.322  20
  -1  -5   9 610.723 105.357  19
   1   5  -9 702.920 116.100  20
  -1  -5   8 6261.62 267.914  26
   1   5  -8 6426.00 292.637  20
   1   5  -7 859.050 126.086  20
  -1  -5   7 953.482 114.407  26
   1   5  -6 6627.34 278.107  20
  -1  -5   5 2039.43 262.144   1
   1   5  -5 1804.57 144.385  20
  -1  -5   4 6689.06 410.710   1
  -1  -5   3 15574.1 567.703   1
   1   5  -2 50.5114 91.6690   4
  -1  -5   2 132.517 89.0571   1
  -1  -5   1 12349.3 429.261   1
   1   5  -1 11077.7 507.336   4
   1   5   0 1243.75 179.202   4
  -1  -5   0 1319.81 134.534   1
   1   5   1 2867.20 250.939   4
   1   5   2 1119.86 173.295   4
   1   5   3 67906.4 1248.26   4
   1   5   4 61.0928 98.6296   4
   1   5   5 26154.5 871.199   4
  -1  -5  -6-21.3132 81.2136  14
   1   5   6 164.504 121.474   4
   1   5   7 5335.00 240.068  24
   1   5   7 5269.55 454.976   4
  -1  -5  -7 5295.34 291.344  14
  -1  -5  -7 5551.67 296.913  11
  -1  -5  -8 2977.11 233.457  11
   1   5   8 3296.83 199.239  24
  -1  -5  -8 2975.40 184.427  21
  -1  -5  -9 1240.72 163.288  11
  -1  -5  -9 1392.85 135.131  21
   1   5   9 1305.43 138.559  24
  -1  -5 -10 4929.21 228.052  21
  -1  -5 -10 4657.11 278.472  11
  -1  -5 -11 378.729 76.7701  12
  -1  -5 -11 272.572 88.2493  11
  -1  -5 -11 318.288 73.4797  21
  -1  -5 -12 137.301 50.5656  21
   1   6 -10 900.667 89.9168  20
   1   6  -9 263.457 78.6775  20
  -1  -6   9 413.369 77.9072  19
  -1  -6   8 1117.14 128.472  19
   1   6  -8 934.129 115.922  20
   1   6  -7 1171.45 135.680  20
  -1  -6   7 1043.32 129.587  19
  -1  -6   6 41.4192 61.4648  19
   1   6  -6 34.9231 62.6585  20
   1   6  -5 2548.68 171.107  20
  -1  -6   5 2190.37 171.152  19
  -1  -6   4 1312.95 136.193  19
  -1  -6   4 1349.04 229.646   1
   1   6  -3 13801.6 711.148   4
  -1  -6   3 16427.2 649.588   1
   1   6  -2 1910.40 259.023   4
  -1  -6   2 2442.59 243.625   1
  -1  -6   1 14191.1 516.027   1
   1   6  -1 13605.7 641.572   4
  -1  -6   0 4958.98 281.768   1
   1   6   0 4371.10 364.013   4
   1   6   1 82.1857 101.405   4
   1   6   2 545.608 149.894   4
   1   6   3 557.004 145.598   4
   1   6   4 1856.49 257.341   4
   1   6   5 12541.8 661.998   4
  -1  -6  -5 13012.8 415.547  14
  -1  -6  -5 12394.8 356.373  15
  -1  -6  -5 13211.2 413.879  19
  -1  -6  -6 6.81913 76.6211  19
   1   6   6-153.842 146.052   4
  -1  -6  -6 17.0062 75.3893  15
  -1  -6  -6 32.3942 78.3612  14
   1   6   7 1922.65 152.674  24
  -1  -6  -7 2008.33 192.413  14
   1   6   8 438.544 85.8373  24
  -1  -6  -8 423.269 116.436  11
   1   6   9 2708.38 184.659  24
  -1  -6  -9 2587.82 217.935  11
  -1  -6 -10 1477.87 162.486  11
  -1  -6 -11 59.3705 50.3090  12
  -1  -6 -11-2.65326 59.5799  11
  -1  -7   9 382.041 74.6678  14
  -1  -7   8 1614.80 132.574  19
   1   7  -8 1724.16 133.929  20
   1   7  -7 2504.68 168.539  20
  -1  -7   7 2718.18 184.910  19
  -1  -7   6 142.268 71.1246  19
  -1  -7   5 757.079 117.079  19
  -1  -7   4 1289.69 150.561  14
  -1  -7   4 1559.94 152.420  19
  -1  -7   3 5516.14 277.973  14
  -1  -7   3 5393.12 262.383  19
   1   7  -2 9682.69 630.348   4
  -1  -7   2 9703.83 352.955  14
  -1  -7   2 9618.03 334.846  19
  -1  -7   2 9054.88 488.365   1
   1   7  -1 2992.38 349.227   4
  -1  -7   1 2898.11 194.517  14
  -1  -7   1 3066.78 193.954  19
  -1  -7   0 164.923 66.4307  19
  -1  -7   0 150.259 72.6197  14
   1   7   0 180.781 106.744   4
  -1  -7  -1 5968.57 269.362  14
   1   7   1 5288.35 439.101   4
  -1  -7  -1 5782.54 261.133  19
   1   7   2 673.563 175.368   4
  -1  -7  -2 842.165 113.165  19
  -1  -7  -2 807.317 116.056  14
  -1  -7  -3 4985.50 257.545  14
  -1  -7  -3 4741.32 250.229  19
   1   7   3 4536.35 410.692   4
  -1  -7  -4 5132.03 273.559  14
   1   7   4 5130.01 447.675   4
  -1  -7  -4 5345.97 272.805  19
  -1  -7  -5 2748.76 183.196  15
  -1  -7  -5 2747.04 219.026  14
  -1  -7  -5 2987.68 215.024  19
  -1  -7  -6 1433.98 168.419  14
  -1  -7  -6 1322.75 140.234  15
   1   7   6 1586.28 132.133  24
  -1  -7  -6 1374.77 161.986  19
  -1  -7  -7 75.6787 86.7303  14
   1   7   7 96.8836 59.4232  24
   1   7   8 5125.90 239.333  24
  -1  -7  -8 5206.18 301.650  11
  -1  -7  -9 1462.18 164.037  11
   1   7   9 1326.70 124.146  24
  -1  -7 -10 100.205 72.0238  12
  -1  -7 -10 48.5338 61.6487  11
  -1  -7 -11 541.205 69.0553  12
  -1  -7 -11 548.973 81.4493  11
  -1  -8   8 54.4467 58.1622  14
  -1  -8   7 24.5095 69.5996  14
  -1  -8   6 3410.49 225.361  14
  -1  -8   6 3305.27 197.705  19
  -1  -8   5 71.6955 69.0775  19
  -1  -8   5 4.73144 80.6449  14
  -1  -8   4 139.708 97.5849  14
  -1  -8   4 141.132 69.4290  19
  -1  -8   3 458.676 109.308  14
  -1  -8   3 409.968 90.3752  19
  -1  -8   2 898.569 122.749  19
  -1  -8   2 1002.58 139.538  14
  -1  -8   1 159.429 73.5530  19
  -1  -8   1 86.2708 81.8811  14
  -1  -8   0 3883.25 233.205  19
  -1  -8   0 3872.34 241.497  14
  -1  -8  -1 5192.68 265.302  19
  -1  -8  -1 5523.15 287.491  14
  -1  -8  -2 5046.77 269.181  19
  -1  -8  -2 5278.03 283.082  14
  -1  -8  -3 200.359 89.5471  19
  -1  -8  -3 219.303 84.5534  14
  -1  -8  -4 5308.66 292.073  14
  -1  -8  -4 5145.33 281.136  19
  -1  -8  -5 1117.56 142.700  19
  -1  -8  -5 1408.50 168.813  14
  -1  -8  -6 1244.40 164.092  14
  -1  -8  -7 1194.87 160.097  14
  -1  -8  -8 909.514 137.553  11
   1   8   8 955.346 99.6212  24
  -1  -8  -9 243.969 78.9770  11
  -1  -8  -9 326.024 81.2615  12
  -1  -8 -10 988.837 91.0798  12
  -1  -8 -10 957.177 105.884  11
  -1  -9   7 3729.19 177.152  14
  -1  -9   6 506.580 91.8690  14
  -1  -9   5 68.9349 73.4874  14
  -1  -9   4 2613.73 198.764  14
  -1  -9   3 3138.00 220.993  14
  -1  -9   3 2712.38 187.296  19
  -1  -9   2-3.43595 80.1009  14
  -1  -9   2 30.3637 62.3387  19
  -1  -9   1 3018.21 223.958  14
  -1  -9   1 2675.45 197.909  19
  -1  -9   0 2660.62 212.739  14
  -1  -9   0 2253.45 182.313  19
  -1  -9  -1 441.442 96.2067  19
  -1  -9  -1 437.258 115.139  14
  -1  -9  -2 631.463 128.468  14
  -1  -9  -2 575.618 110.887  19
  -1  -9  -3 10345.7 385.730  19
  -1  -9  -3 10304.6 403.909  14
  -1  -9  -4 1422.87 167.274  14
  -1  -9  -4 1216.59 144.555  19
  -1  -9  -5 4378.81 273.483  14
  -1  -9  -5 4044.37 245.456  19
  -1  -9  -5 4376.71 208.383  12
  -1  -9  -6 4089.33 205.698  12
  -1  -9  -6 3938.80 255.582  14
  -1  -9  -7 244.190 77.9255  12
  -1  -9  -7 168.593 87.4337  14
  -1  -9  -7 188.147 82.1926  11
  -1  -9  -8 197.229 76.3185  11
  -1  -9  -8 319.628 76.3926  12
  -1  -9  -9 183.890 62.1216  11
  -1  -9  -9 221.650 62.4353  12
  -1 -10   5 2230.85 148.904  14
  -1 -10   4 310.697 83.9492  14
  -1 -10   3 3014.71 200.644  14
  -1 -10   2 270.918 94.4302  14
  -1 -10   1 2004.66 183.232  14
  -1 -10   0 4607.50 239.653  19
  -1 -10   0 5343.68 285.836  14
  -1 -10  -1 5297.72 286.396  14
  -1 -10  -1 5347.38 260.321  19
  -1 -10  -2 12410.9 427.256  14
  -1 -10  -2 11912.8 387.484  19
  -1 -10  -3 602.396 117.378  14
  -1 -10  -3 562.676 97.2840  19
  -1 -10  -4 488.410 113.442  14
  -1 -10  -4 399.291 89.5545  19
  -1 -10  -5 797.266 124.071  14
  -1 -10  -6 494.224 94.4427  11
  -1 -10  -6 518.868 103.225  14
  -1 -10  -7 210.405 64.4343  11
  -1 -10  -7 249.322 77.2932  14
  -1 -10  -7 220.386 52.0918  12
  -1 -10  -8-24.8185 40.1699  11
  -1 -11   3 336.142 67.7509  14
  -1 -11   2 106.594 63.9366  14
  -1 -11   1 1642.71 140.447  14
  -1 -11   0 3814.36 213.502  14
  -1 -11  -1 4587.30 236.270  14
  -1 -11  -2 1099.80 129.437  14
  -1 -11  -3 405.337 91.2526  14
  -1 -11  -4 168.439 67.9486  14
  -1 -11  -5 421.881 72.6262  11
  -1 -11  -5 551.841 89.2974  14
  -1 -11  -6 234.450 69.1281  14
   2 -10  -4 699.699 83.2960  15
   2 -10  -3 307.933 67.8817  15
   2 -10  -2 17.8864 51.7200  15
   2 -10  -1 690.265 85.9630  15
   2 -10   0 252.669 64.7786  15
   2 -10   1 4116.65 169.958  15
   2  -9  -7-57.6272 43.4688  13
   2  -9  -6 49.8149 56.0423  15
   2  -9  -5 94.8231 70.3831  15
   2  -9  -4 840.018 114.774  15
   2  -9  -4 827.621 106.053  14
   2  -9  -3 488.452 103.404  15
   2  -9  -3 352.496 82.1238  14
   2  -9  -2 514.473 96.7313  14
   2  -9  -2 513.823 105.394  15
   2  -9  -1 1290.48 128.789  14
   2  -9  -1 1191.13 140.261  15
   2  -9   0 5924.95 234.523   7
   2  -9   0 5775.94 261.907  15
   2  -9   0 5817.94 255.370  14
   2  -9   1 930.352 110.519  14
   2  -9   1 947.622 121.921  15
   2  -9   1 822.188 99.0410   7
   2  -9   2 549.126 91.1873  14
   2  -9   2 664.691 89.7685   7
   2  -9   3 306.492 65.4320   7
   2  -9   4 72.2957 45.1198   7
   2  -8  -8 356.759 60.9636  18
   2  -8  -7 77.6139 61.3699  12
   2  -8  -7 279.767 62.8311  18
   2  -8  -6 575.843 111.364  15
   2  -8  -6 684.675 106.977  14
   2  -8  -6 497.464 89.8797  12
   2  -8  -5 2508.86 195.836  15
   2  -8  -5 2580.71 166.578  12
   2  -8  -5 2678.85 191.964  14
   2  -8  -4 404.685 96.8458  14
   2  -8  -4 429.962 117.142  15
   2  -8  -3 846.161 139.071  15
   2  -8  -3 878.845 121.839  14
   2  -8  -2 640.394 121.894  15
   2  -8  -2 629.402 105.661  14
   2  -8  -1 356.188 102.639  15
   2  -8  -1 366.742 92.3749  14
   2  -8  -1 422.675 77.1268   7
   2  -8   0 3522.43 222.484  14
   2  -8   1 96.4133 75.8372  14
   2  -8   2 23.6125 83.6874  26
   2  -8   2 56.0496 63.2337  14
   2  -8   3 289.641 82.8482  14
   2  -8   3 327.548 93.6855  26
   2  -8   4 314.062 87.7026  26
   2  -8   4 343.792 80.1367  14
   2  -8   5 780.201 105.128  26
   2  -8   5 961.412 103.597  14
   2  -8   6 983.136 99.0944  26
   2  -7 -10 57.1299 47.3590  18
   2  -7  -9 724.440 90.1319  18
   2  -7  -9 604.761 89.0695  12
   2  -7  -8 346.637 85.0929  12
   2  -7  -7 3182.32 197.692  12
   2  -7  -7 3253.29 227.365  15
   2  -7  -6 2404.43 198.440  15
   2  -7  -6 2249.04 168.175  12
   2  -7  -6 2419.50 192.592  14
   2  -7  -5 4802.60 269.203  14
   2  -7  -5 4762.78 271.625  15
   2  -7  -5 4854.65 234.753  12
   2  -7  -4 28.5037 66.1116  14
   2  -7  -4 49.5988 104.003  15
   2  -7  -4-134.513 74.8252  12
   2  -7  -3 2405.88 160.713  12
   2  -7  -3 2519.41 193.497  14
   2  -7  -3 2718.33 211.185  15
   2  -7  -2 822.385 121.662  14
   2  -7  -2 803.430 141.897  15
   2  -7  -1 153.879 71.4616  14
   2  -7   0 445.311 113.271  26
   2  -7   0 339.693 83.9154  14
   2  -7   1 384.577 92.8103  14
   2  -7   1 243.279 91.9456  26
   2  -7   2 1460.22 160.126  26
   2  -7   2 1398.28 149.495  14
   2  -7   3 829.922 125.709  25
   2  -7   3 801.854 124.563  26
   2  -7   3 779.542 114.978  14
   2  -7   4 658.595 114.593  26
   2  -7   4 638.138 108.198  14
   2  -7   4 407.904 99.2124  25
   2  -7   5 10147.4 350.571  14
   2  -7   5 10076.3 361.177  26
   2  -7   6 621.321 98.0639  14
   2  -7   6 582.517 100.466  26
   2  -7   7 332.477 74.5527  26
   2  -7   7 330.906 63.4093  14
   2  -6 -10-18.5103 47.0729  17
   2  -6 -10 22.9109 53.4957  18
   2  -6 -10-83.7265 57.8197  12
   2  -6  -9 1103.71 119.588  11
   2  -6  -9 1143.39 111.990  17
   2  -6  -9 1185.07 120.356  12
   2  -6  -8 11.3215 59.7231  17
   2  -6  -8 34.1759 80.3785  12
   2  -6  -7 11743.5 369.087  12
   2  -6  -7 11613.9 415.619  14
   2  -6  -7 11432.2 412.000  15
   2  -6  -6 731.619 114.621  12
   2  -6  -6 477.908 103.998  14
   2  -6  -6 476.291 126.801  15
   2  -6  -5 237.792 110.309  15
   2  -6  -5 393.294 97.4187  14
   2  -6  -5 347.085 107.217  12
   2  -6  -4 2652.08 207.405  15
   2  -6  -4 2293.63 184.545  14
   2  -6  -4 2557.43 171.046  12
   2  -6  -3 437.616 114.930  15
   2  -6  -3 443.212 96.7643  14
  -2   6   3 178.934 119.980   4
   2  -6  -3 200.746 73.1210  12
   2  -6  -2 8028.05 260.124  12
   2  -6  -2 8290.80 319.294  14
  -2   6   2 8918.67 584.324   4
   2  -6  -1 2283.91 173.156  14
  -2   6   1 2544.04 319.751   4
   2  -6  -1 2497.63 189.920  26
   2  -6   0 2549.84 171.628  25
  -2   6   0 2943.27 349.110   4
   2  -6   0 3100.47 197.446  14
   2  -6   0 3201.72 205.728  26
  -2   6  -1 1191.51 247.948   4
   2  -6   1 998.367 132.533  26
   2  -6   1 798.464 119.194  25
   2  -6   1 915.139 118.064  14
   2  -6   2 21.5407 77.6903  25
   2  -6   2-41.5755 69.6620  14
   2  -6   2 22.0756 77.8972  26
   2  -6   3 1016.17 136.915  26
   2  -6   3 956.708 133.717  25
   2  -6   3 1117.88 130.742  14
   2  -6   4 1041.17 135.100  25
   2  -6   4 1155.79 148.369  26
   2  -6   4 1111.48 130.293  14
   2  -6   5 15881.1 466.201  26
   2  -6   5 15758.0 442.311  25
   2  -6   5 16054.7 461.635  14
   2  -6   6 6251.03 276.637  25
   2  -6   6 6232.32 292.334  26
   2  -6   6 6051.90 278.433  14
   2  -6   7 1797.06 159.910  26
   2  -6   7 1624.94 145.819  14
   2  -6   7 1702.99 144.297  25
   2  -6   8 130.943 60.1905  14
   2  -6   8 37.8967 57.7844  26
   2  -6   9 1435.78 106.575  26
   2  -5 -11-27.7772 53.3710  17
   2  -5 -11 41.6710 44.9475  18
   2  -5 -10 258.267 82.2980  18
   2  -5 -10 123.153 76.8955  17
   2  -5 -10 112.037 56.7454  12
   2  -5  -9 1183.01 140.382  11
   2  -5  -9 1262.11 137.470  17
   2  -5  -9 1232.33 133.626  12
   2  -5  -8 7607.08 297.526  17
   2  -5  -8 7936.34 299.417  12
   2  -5  -8 8265.65 345.269  11
   2  -5  -7 8105.43 350.717  15
   2  -5  -7 7590.76 297.519  12
   2  -5  -7 7914.84 336.324  11
   2  -5  -7 7921.12 298.449  17
   2  -5  -6 8634.74 300.721  17
   2  -5  -6 8019.82 344.693  14
   2  -5  -6 8160.50 349.458  15
   2  -5  -6 8828.62 309.595  12
   2  -5  -5 19428.5 505.962  15
   2  -5  -5 19293.9 500.914  14
   2  -5  -5 19313.9 435.751  12
  -2   5   5 20894.8 868.345   4
   2  -5  -4 156.908 68.1100  14
   2  -5  -4 94.8118 72.0045  12
  -2   5   4-27.8848 96.7677   4
   2  -5  -4 74.4303 95.0611  15
  -2   5   3 2205.66 276.279   4
   2  -5  -3 2755.19 184.957  15
  -2   5   2 3788.43 349.900   4
  -2   5   1 3673.88 345.091   4
   2  -5  -1 4467.34 192.832   8
   2  -5   0 5256.66 203.530   8
  -2   5   0 4725.86 391.238   4
  -2   5  -1 58.6812 88.3196   4
   2  -5   2 6160.88 246.292  25
   2  -5   2 6133.20 264.457  26
  -2   5  -2 6185.10 474.639   4
   2  -5   3 14695.8 416.050  26
   2  -5   3 14412.5 406.256  14
   2  -5   3 14209.7 386.084  25
  -2   5  -3 14713.3 766.729   4
   2  -5   4 10716.0 353.099  25
   2  -5   4 10610.8 366.728  26
   2  -5   5 20838.2 503.013  25
   2  -5   5 21367.2 533.477  26
   2  -5   6 720.361 118.718  25
   2  -5   6 601.503 114.624  26
   2  -5   7 2940.06 190.479  25
   2  -5   7 3003.86 210.141  26
   2  -5   8 164.525 67.3745  25
   2  -5   8 100.987 77.7899  26
  -2   5  -9 1904.30 123.708  20
   2  -5   9 1879.98 143.542  26
   2  -4 -12 397.840 65.1003  17
   2  -4 -11 2452.33 151.423  18
   2  -4 -11 2611.04 160.190  17
   2  -4 -10 5004.62 243.646  18
   2  -4 -10 5491.83 250.385  17
   2  -4 -10 4940.99 207.013  12
   2  -4  -9 207.126 85.0038  12
   2  -4  -9-2.34399 65.6943  11
   2  -4  -8 246.990 84.6544  12
   2  -4  -8 88.0046 82.4566  11
   2  -4  -7 910.682 126.131  11
   2  -4  -7 820.342 139.962  15
   2  -4  -7 1080.29 133.975  12
   2  -4  -6 293.775 85.4005  11
   2  -4  -6 283.822 85.7922  14
   2  -4  -6 174.343 75.5918  12
  -2   4   6 344.221 141.788   4
   2  -4  -6 317.032 107.385  15
  -2   4   5 6030.88 440.724   4
   2  -4  -5 6516.51 240.396  12
   2  -4  -5 6057.32 269.955  15
  -2   4   4 2102.08 247.490   4
  -2   4   3 2797.09 273.690   4
  -2   4   2 26.4448 78.6415   4
  -2   4   1 15541.4 602.977   4
  -2   4   0 7023.42 414.902   4
  -2   4  -1 6929.06 429.040   4
   2  -4   2 1475.44 199.947   2
  -2   4  -2 1364.40 213.549   4
   2  -4   3 3481.23 308.836   2
   2  -4   4 1151.58 124.554  26
   2  -4   4 1124.89 121.242  25
   2  -4   4 1198.09 206.195   2
   2  -4   5 10713.4 339.350  25
   2  -4   5 11074.3 372.712  26
   2  -4   6 19453.2 467.169  25
  -2   4  -6 18892.1 438.806  20
   2  -4   6 18859.2 503.765  26
  -2   4  -7 363.441 93.6202  20
   2  -4   7 526.848 103.962  25
   2  -4   7 368.882 97.8229  26
   2  -4   8 1415.09 157.124  26
   2  -4   8 1352.11 133.061  25
  -2   4  -8 1296.21 130.129  20
   2  -4   9 1621.98 147.995  26
  -2   4  -9 1505.34 136.524  20
   2  -4  10 221.712 63.3209  26
  -2   4 -10 333.947 73.6987  20
   2  -3 -12 26.4516 53.0659  17
   2  -3 -12-1.06195 34.0163  21
   2  -3 -11 209.141 89.6236  17
   2  -3 -11 90.8257 54.5490  18
   2  -3 -11 229.881 63.3955  21
   2  -3 -10 1825.82 158.463  18
   2  -3 -10 1928.15 150.416  21
   2  -3  -9 3389.93 239.273  11
   2  -3  -9 3262.72 180.898  12
   2  -3  -9 3531.14 199.352  21
   2  -3  -8 3802.80 197.041  12
   2  -3  -8 3802.03 202.848  21
   2  -3  -8 3621.98 240.187  11
  -2   3   7 1241.24 217.591   3
  -2   3   7 1595.48 257.885   4
   2  -3  -7 1762.20 142.221  12
   2  -3  -7 1996.51 175.519  11
  -2   3   6 2272.82 276.231   3
  -2   3   6 1951.99 252.881   4
   2  -3  -6 2540.68 183.588  15
   2  -3  -6 2133.96 147.676  12
  -2   3   5 18729.0 700.167   4
  -2   3   4 9490.43 465.401   4
  -2   3   3 2270.67 219.143   4
  -2   3   2 28665.1 718.810   4
  -2   3   1 5030.96 301.685   4
  -2   3   0 603.326 118.885   4
   2  -3   1 8471.29 394.515   2
  -2   3  -1 8922.70 423.551   4
   2  -3   2 24852.6 690.126   2
   2  -3   3 2480.90 242.409   2
   2  -3   4 65.9538 82.7801   2
   2  -3   5 80.6953 57.0000  26
   2  -3   5 36.0389 112.512   2
   2  -3   5 173.156 64.4577  25
   2  -3   6 11465.9 345.454  25
   2  -3   6 11559.4 376.605  26
   2  -3   6 11425.0 596.970   2
   2  -3   7 306.104 93.3420  26
   2  -3   7 505.242 100.060  25
  -2   3  -7 415.999 97.9438  20
   2  -3   8 9018.41 307.506  25
   2  -3   8 9796.84 371.073  26
  -2   3  -8 9132.90 332.976  20
   2  -3   9 911.424 131.409  26
  -2   3  -9 988.737 126.869  20
   2  -3  10-11.5969 63.1250  26
  -2   3 -10-33.6834 62.0683  20
  -2   3 -11 407.894 69.3898  20
   2  -3  11 326.005 67.5740  26
   2  -2 -12 14.5434 43.4932  21
   2  -2 -12 35.6838 61.9055  17
   2  -2 -11 33.7412 49.6792  18
   2  -2 -11 47.8470 57.7753  21
   2  -2 -10 26.0811 59.2450  18
   2  -2 -10 51.1833 62.7571  21
   2  -2  -9 4242.66 230.264  18
   2  -2  -9 4403.62 231.472  21
   2  -2  -8 913.169 112.433  21
   2  -2  -8 812.830 126.554  11
  -2   2   7 731.747 168.973   3
  -2   2   7 876.028 183.455   4
   2  -2  -7 1005.05 109.006  21
   2  -2  -7 837.990 119.150  11
   2  -2  -7 837.921 93.9487  12
  -2   2   6 359.561 133.859   4
  -2   2   6 329.770 123.615   3
  -2   2   5 650.577 138.986   3
  -2   2   5 934.224 162.331   4
  -2   2   4 9890.81 429.468   4
  -2   2   3 83.5393 81.6680   4
  -2   2   2 30690.4 640.517   4
  -2   2   1 6595.07 290.694   4
  -2   2   0 3559.70 219.409   4
   2  -2   0 3824.27 246.626   2
   2  -2   1 1752.58 178.455   2
   2  -2   2 1240.46 160.083   2
   2  -2   3 6482.62 345.612   2
   2  -2   4 187.303 95.1524   2
   2  -2   5 2314.56 251.901   2
   2  -2   6 995.853 189.082   2
   2  -2   6 651.039 87.5826  25
   2  -2   7 3857.43 200.048  25
   2  -2   8 3418.94 227.284  26
  -2   2  -9 1244.18 144.612  20
   2  -2   9 1604.23 162.274  26
   2  -2  10 51.2023 77.5358  26
  -2   2 -10 26.2463 74.6408  20
   2  -2  11 746.701 101.087  26
  -2   2 -11 790.253 102.003  20
   2  -1 -12 2076.96 130.956  17
   2  -1 -12 2179.56 140.639  21
   2  -1 -11 3374.91 197.342  21
   2  -1 -10 663.587 95.8623  18
   2  -1 -10 635.632 112.276  21
   2  -1  -9 1801.88 149.665  18
   2  -1  -9 1754.92 156.519  21
   2  -1  -8 1156.02 128.212  21
   2  -1  -7 868.884 116.103  11
  -2   1   7 1226.58 206.261   4
  -2   1   7 826.170 166.551   3
   2  -1  -7 1068.61 108.874  21
  -2   1   6 2316.63 250.830   4
  -2   1   6 2122.99 235.715   3
  -2   1   5 15945.4 565.525   4
  -2   1   5 15290.6 568.097   3
  -2   1   4 1974.46 201.865   3
  -2   1   4 2093.66 190.041   4
  -2   1   3 10266.0 357.523   4
  -2   1   2 71982.5 820.168   4
  -2   1   1 84867.0 815.944   4
  -2   1   0 11716.6 305.368   4
   2  -1   0 11421.5 351.418   2
   2  -1   1 837.719 119.687   2
   2  -1   2 753.827 117.568   2
   2  -1   3 11005.2 414.784   2
   2  -1   4 53771.8 995.545   2
   2  -1   5 3208.69 279.911   2
   2  -1   6 1416.91 217.412   2
   2  -1   7 5542.55 226.970  25
   2  -1   7 5064.41 408.613   2
  -2   1  -8 334.830 77.7439  21
  -2   1  -9 10813.8 324.921  21
  -2   1  -9 10989.1 379.067  20
  -2   1 -10 1107.01 133.487  20
   2  -1  11 278.996 82.8981  26
  -2   1 -11 250.613 83.8240  20
   2  -1  12 462.420 68.0708  26
  -2   1 -12 426.500 68.6659  20
   2   0 -12 274.229 63.4884  17
   2   0 -12 28.5173 54.3636  21
   2   0 -11 3581.73 209.345  21
   2   0 -10 1807.22 162.514  21
   2   0  -9 262.473 88.4162  21
   2   0  -8 1617.86 147.873  21
   2   0  -8 1600.01 133.364  18
   2   0  -7-4.45824 50.2360  21
  -2   0   6 1894.04 218.466   3
  -2   0   5 846.415 139.603   4
  -2   0   5 630.511 133.295   3
  -2   0   4 19.8808 63.4546   4
  -2   0   4-26.7410 70.9691   3
  -2   0   3 1366.40 132.826   4
  -2   0   3 1129.66 140.437   3
   2   0  -3 1133.59 98.7422   5
  -2   0   2 65020.2 670.916   4
   2   0  -2 66168.9 691.611   5
  -2   0   2 65246.8 852.888   3
  -2   0   1 196087. 899.505   4
  -2   0   1 195682. 1320.65   3
   2   0  -1 193753. 1248.61   5
  -2   0   0 9856.15 260.746   3
  -2   0   0 9789.22 183.711   4
   2   0   0 9912.62 281.483   2
   2   0   1 17385.8 401.504   2
  -2   0  -1 17593.6 287.719   3
  -2   0  -2 15883.3 145.868   3
   2   0   2 16652.6 427.976   2
   2   0   3 25788.6 602.696   2
   2   0   4 8969.34 399.385   2
   2   0   5 1695.86 202.412   2
   2   0   6 759.210 161.366   2
   2   0   7 196.751 132.759   2
  -2   0  -8 2484.12 166.718  21
  -2   0  -9 647.751 100.708  21
  -2   0 -10 4690.63 228.635  21
  -2   0 -10 4579.04 243.086  20
  -2   0 -11 1383.22 133.323  20
  -2   0 -11 1425.67 120.986  21
   2   0  12 277.542 66.9741  26
  -2   0 -12 220.000 48.9142  21
  -2   0 -12 264.110 63.1217  20
   2   1 -12 2355.81 144.753  21
   2   1 -11 1332.76 131.123  21
   2   1 -11 1224.42 119.558  20
   2   1 -10 516.661 104.133  21
   2   1 -10 698.238 108.010  20
   2   1  -9 1996.42 174.228  21
   2   1  -9 2136.34 173.304  20
   2   1  -8 8.02657 66.2365  21
   2   1  -8-33.6259 71.8228  20
   2   1  -7 1048.99 109.954  21
  -2  -1   7 1207.00 187.497   1
  -2  -1   6 6851.06 393.720   3
  -2  -1   5 313.882 103.310   3
   2   1  -4 2271.22 158.476   5
  -2  -1   4 2161.03 193.803   3
   2   1  -3 16546.7 389.650   5
  -2  -1   3 16870.7 474.274   3
   2   1  -2 183768. 1243.30   5
  -2  -1   2 183743. 1406.08   3
  -2  -1   1 9039.99 282.633   3
   2   1  -1 8963.63 275.234   5
   2   1   0 167.554 53.4886   2
  -2  -1   0 124.538 55.2070   3
   2   1   0 136.835 76.1455   5
   2   1   1 3023.42 166.564   5
   2   1   1 2952.11 162.050   2
  -2  -1  -1 2811.54 122.021   3
   2   1   2 3361.65 158.193   4
   2   1   2 3213.05 189.333   2
   2   1   3 23552.3 569.496   2
   2   1   4 17781.9 554.931   2
   2   1   5 12364.8 516.711   2
   2   1   6 7574.22 447.607   2
   2   1   7 491.119 134.725   2
  -2  -1  -8 603.305 98.6139  21
  -2  -1  -8 746.168 109.746  11
  -2  -1  -9 1787.70 154.641  21
  -2  -1 -10 1396.43 137.438  21
  -2  -1 -10 1364.44 143.728  20
  -2  -1 -11-0.31209 56.8307  21
  -2  -1 -11 80.7589 73.8073  20
  -2  -1 -12 1767.44 120.558  20
  -2  -1 -12 1785.29 119.436  21
   2   2 -12 6638.91 215.490  21
   2   2 -12 6187.80 205.865  20
   2   2 -11 8701.28 298.535  21
   2   2 -11 8599.22 298.312  20
   2   2 -10 1931.48 162.784  21
   2   2 -10 2193.54 175.879  20
   2   2  -9 6732.15 305.084  20
   2   2  -9 6756.93 294.494  21
   2   2  -8 4308.38 229.613  21
   2   2  -8 4420.04 237.946  20
  -2  -2   7 5449.89 376.740   1
   2   2  -7 5304.58 232.580  21
   2   2  -7 5219.15 237.198  20
  -2  -2   6 6806.85 391.020   3
  -2  -2   5 8171.76 401.268   3
  -2  -2   4 14109.4 483.819   3
  -2  -2   3 11584.6 213.779   2
  -2  -2   3 11752.8 408.870   3
  -2  -2   2 436372. 2251.21   3
  -2  -2   1 999999. 3103.19   3
   2   2   0 213992. 914.475   2
   2   2   0 214333. 921.868   4
  -2  -2   0 215416. 1317.30   3
   2   2   1 31.2750 74.7516   5
  -2  -2  -1 94.5673 56.9311   3
   2   2   1 67.5720 47.5742   4
   2   2   1 62.0298 65.5376   2
   2   2   2 9822.57 281.182   4
   2   2   2 10089.7 336.354   2
   2   2   2 9748.49 288.010   5
   2   2   3 9436.03 325.250   4
   2   2   3 9874.84 376.955   2
   2   2   3 10498.2 295.407   5
   2   2   4 28764.6 658.702   4
   2   2   4 28354.1 724.109   2
   2   2   5 30254.4 769.173   4
   2   2   5 32085.3 851.249   2
   2   2   6 11115.2 527.555   4
   2   2   6 11244.2 559.679   2
   2   2   7 698.083 181.398   2
   2   2   8 12089.7 351.953  24
  -2  -2  -8 12340.2 404.911  11
  -2  -2  -9 36469.2 647.029  21
   2   2   9 35824.2 625.964  24
  -2  -2  -9 36183.2 723.432  11
  -2  -2 -10 20592.0 486.723  20
  -2  -2 -10 21304.7 504.402  21
  -2  -2 -11 611.321 89.9109  20
  -2  -2 -11 600.583 98.8094  21
  -2  -2 -12 1.50657 47.8905  21
  -2  -3  12 1527.47 109.872  19
   2   3 -11 461.039 74.6877  21
   2   3 -11 426.237 87.0128  20
   2   3 -10 59.8940 57.6440  21
   2   3 -10 21.5510 71.8412  20
   2   3  -9 747.429 131.421  20
   2   3  -9 603.635 99.3556  21
   2   3  -8 937.453 120.478  21
   2   3  -8 880.350 132.718  20
  -2  -3   7 204.423 152.520   1
   2   3  -7 76.5567 58.0837  21
   2   3  -7 27.4299 81.7627  20
  -2  -3   6 3811.69 314.328   1
  -2  -3   5 67.9947 75.7647   3
  -2  -3   4 3890.00 268.327   3
  -2  -3   3 73710.3 1060.45   3
  -2  -3   2 200.712 81.5133   3
  -2  -3   1 44269.0 726.181   3
   2   3   0 101167. 935.692   4
   2   3   0 99395.5 639.974   2
   2   3   1 7119.82 255.373   4
   2   3   2 11123.2 338.504   5
   2   3   2 11282.2 343.311   4
   2   3   3 7250.92 309.500   4
   2   3   3 6976.96 255.872   5
   2   3   4 4152.57 273.783   4
   2   3   5 954.077 155.691   4
   2   3   6 1749.68 223.773   4
   2   3   6 1957.23 270.977   2
  -2  -3  -7 8570.47 330.921  11
   2   3   7 9507.74 549.104   4
   2   3   7 10093.5 596.859   2
   2   3   8 11188.1 350.749  24
  -2  -3  -8 11247.2 402.133  11
   2   3   9 1097.77 124.923  24
  -2  -3  -9 1043.80 132.158  21
  -2  -3  -9 1166.64 144.802  11
  -2  -3 -10 7288.60 298.185  21
   2   3  10 6589.15 278.194  24
  -2  -3 -10 6711.12 319.028  11
  -2  -3 -11 57.9912 67.7852  21
  -2  -3 -12 1791.42 127.479  21
  -2  -4  11 159.186 59.5440  19
   2   4 -11 131.270 66.1113  20
   2   4 -10 1659.45 155.760  20
   2   4  -9 1854.44 172.593  20
   2   4  -9 1579.64 137.275  21
   2   4  -8 3948.85 211.441  21
   2   4  -8 3992.71 242.765  20
   2   4  -7 437.384 82.7123  21
   2   4  -7 378.153 102.106  20
  -2  -4   6 209.591 127.299   1
   2   4  -6 21.7974 68.9011  20
  -2  -4   5 6178.60 392.581   1
  -2  -4   5 6044.78 376.398   3
  -2  -4   4 8620.06 419.661   1
  -2  -4   4 8762.33 426.765   3
  -2  -4   3 3566.92 264.739   1
  -2  -4   3 3426.48 257.044   3
  -2  -4   2 2228.87 201.878   3
   2   4  -1 4539.40 266.343   4
   2   4   0 5678.45 283.131   4
  -2  -4  -1 22.2317 41.6947   1
   2   4   1 8.48081 63.6351   4
   2   4   2 2520.22 199.270   4
   2   4   3 32623.2 730.481   4
   2   4   3 34713.1 619.392   5
   2   4   4 10195.9 450.760   4
   2   4   5 5380.96 364.167   4
   2   4   6 118.687 114.802   4
   2   4   7 7678.41 514.832   4
   2   4   7 8235.15 562.651   2
  -2  -4  -7 8761.03 351.144  11
   2   4   8 313.805 79.7561  24
  -2  -4  -8 327.253 98.6283  11
   2   4   9 5971.84 270.669  24
  -2  -4  -9 6105.88 314.492  11
  -2  -4  -9 5804.65 267.525  21
  -2  -4 -10 541.240 104.964  21
   2   4  10 451.808 93.4527  24
  -2  -4 -10 696.072 127.958  11
  -2  -4 -11 1079.89 118.198  21
  -2  -4 -12-2.92427 44.9194  21
  -2  -5  11 174.616 51.7487  19
   2   5 -11 102.749 51.1288  20
  -2  -5  10 212.930 70.5919  19
   2   5 -10 232.666 77.5567  20
   2   5  -9 155.513 88.0619  20
   2   5  -8 1433.48 154.698  20
   2   5  -7 1992.67 176.969  20
   2   5  -6 118.400 78.6164  20
   2   5  -5 891.790 113.772  20
  -2  -5   5 800.571 160.343   1
  -2  -5   4 3876.51 313.404   1
  -2  -5   3 19123.1 615.572   1
  -2  -5   2 1126.34 150.900   1
   2   5  -2 887.065 152.721   4
   2   5  -1 12432.1 506.912   4
  -2  -5   1 13070.3 420.331   1
  -2  -5   0 1964.16 158.412   1
   2   5   0 1941.65 201.703   4
   2   5   1 136.874 80.1861   4
   2   5   2 18530.9 602.430   4
   2   5   3 18513.4 626.690   4
   2   5   4 4261.26 328.520   4
   2   5   5 219.118 104.035   4
   2   5   6 1608.62 240.099   4
  -2  -5  -6 1504.00 151.286  14
  -2  -5  -6 1426.53 143.420  19
  -2  -5  -7 502.015 108.538  14
   2   5   7 424.007 140.630   4
  -2  -5  -8 9949.92 405.762  11
   2   5   8 9630.27 338.577  24
   2   5   9-31.2845 59.9092  24
  -2  -5  -9 32.6281 62.6755  21
  -2  -5  -9-23.9143 77.2841  11
   2   5  10 4634.73 235.336  24
  -2  -5 -10 4541.83 227.954  21
  -2  -5 -10 4754.10 277.525  11
  -2  -5 -11-25.6649 61.2136  21
  -2  -5 -11-54.6884 60.2685  11
  -2  -5 -12 562.849 70.3933  21
   2   6 -10 90.3756 54.2292  20
  -2  -6  10 174.605 56.9568  19
  -2  -6   9 57.0200 63.3648  19
   2   6  -9 30.4760 66.9295  20
  -2  -6   8 566.500 107.566  19
   2   6  -8 549.755 101.934  20
  -2  -6   7 774.555 123.349  19
   2   6  -7 774.247 115.724  20
   2   6  -6-0.56176 70.1594  20
  -2  -6   6 25.3234 68.1379  19
  -2  -6   5 67.1559 70.3368  19
   2   6  -5 41.1736 68.0822  20
  -2  -6   4 154.462 76.6979  19
  -2  -6   4 92.1044 147.380   1
   2   6  -4 124.534 64.5401  20
   2   6  -3 115.831 103.029   4
  -2  -6   3 67.0280 102.570   1
  -2  -6   2 12089.6 501.420   1
   2   6  -2 12026.0 595.454   4
   2   6  -1 2914.71 291.220   4
  -2  -6   1 3358.33 248.298   1
   2   6   0 2389.77 255.063   4
   2   6   1 5269.50 363.945   4
   2   6   2 5166.21 368.719   4
   2   6   3 9263.53 498.582   4
   2   6   4 1004.00 198.121   4
   2   6   5 3006.85 324.664   4
  -2  -6  -5 2653.39 191.500  14
  -2  -6  -5 3357.45 211.946  19
  -2  -6  -6 912.767 130.420  14
   2   6   6 511.209 154.787   4
  -2  -6  -6 1020.80 137.406  19
  -2  -6  -7 411.667 112.119  14
  -2  -6  -8 1590.26 180.474  11
   2   6   8 1271.18 133.756  24
  -2  -6  -8 1157.92 122.776  21
  -2  -6  -9 897.150 146.211  11
   2   6   9 737.865 107.208  24
  -2  -6  -9 871.144 106.493  21
  -2  -6 -10 989.412 136.169  11
   2   6  10 1212.88 125.540  24
  -2  -6 -10 1065.92 108.408  21
  -2  -6 -11 94.2262 48.1132  21
  -2  -6 -11 25.0950 55.3227  11
  -2  -7   9 587.393 79.8769  19
  -2  -7   9 440.530 82.4880  14
   2   7  -8 852.277 108.489  20
  -2  -7   8 813.525 110.112  19
  -2  -7   7-38.0729 62.6456  19
   2   7  -7 30.4256 63.1797  20
  -2  -7   6 222.949 83.0834  19
   2   7  -6 105.245 69.1204  20
   2   7  -5 1134.61 125.189  20
  -2  -7   5 1208.03 142.717  19
  -2  -7   4 2076.17 177.251  19
  -2  -7   3 307.545 87.0389  19
  -2  -7   3 199.522 71.9583  14
   2   7  -3 252.734 142.518   4
  -2  -7   3 404.313 148.442   1
  -2  -7   2 288.868 84.4114  19
   2   7  -2 121.736 107.191   4
  -2  -7   2 232.469 74.1653  14
  -2  -7   2 425.925 128.771   1
  -2  -7   1 686.028 100.257  19
   2   7  -1 583.617 161.810   4
  -2  -7   1 621.935 96.6817  14
  -2  -7   0 1080.06 122.584  19
   2   7   0 964.030 196.012   4
   2   7   1 4366.23 379.988   4
  -2  -7  -1 4937.10 242.992  19
  -2  -7  -2 5176.38 248.752  14
   2   7   2 4895.86 405.433   4
  -2  -7  -2 4878.01 246.304  19
   2   7   3 4011.86 375.493   4
  -2  -7  -3 4506.45 238.289  14
  -2  -7  -3 4594.56 245.710  19
   2   7   4 8640.20 554.255   4
  -2  -7  -4 8754.15 342.880  14
  -2  -7  -4 8520.42 342.042  19
  -2  -7  -5-42.5745 69.7192  14
  -2  -7  -5 55.7581 76.7320  19
  -2  -7  -6 2413.90 205.539  14
  -2  -7  -6 2535.80 210.040  19
   2   7   7 3860.26 214.745  24
  -2  -7  -7 3526.24 252.714  14
  -2  -7  -8 1342.30 172.268  11
   2   7   8 1377.33 137.832  24
   2   7   9 1254.50 126.385  24
  -2  -7  -9 1020.75 141.747  11
  -2  -7 -10 68.0073 73.4952  11
   2   7  10 21.7078 44.5385  24
  -2  -7 -11 1418.10 121.277  11
  -2  -7 -11 1053.63 87.3538  12
  -2  -8   8 91.8279 50.0454  19
  -2  -8   8 19.9991 53.6067  14
  -2  -8   7 72.5158 56.6885  19
  -2  -8   7 231.065 84.1793  14
  -2  -8   6-19.8546 57.7865  19
  -2  -8   6 83.1880 78.8866  14
  -2  -8   5 569.619 108.005  19
  -2  -8   5 501.242 118.505  14
  -2  -8   4 2420.44 198.998  14
  -2  -8   4 1960.88 174.694  19
  -2  -8   3 1194.48 149.510  14
  -2  -8   3 1126.12 142.825  19
  -2  -8   2 3496.92 226.606  14
  -2  -8   2 3568.25 226.389  19
  -2  -8   1 3072.86 210.721  14
  -2  -8   1 2891.11 207.353  19
  -2  -8   0 9913.68 371.644  14
  -2  -8   0 9659.01 362.227  19
  -2  -8  -1 683.236 110.272  19
   2   8   1 560.598 166.727   4
  -2  -8  -1 852.887 129.521  14
  -2  -8  -2 1266.10 156.038  19
  -2  -8  -2 1226.20 152.033  14
  -2  -8  -3 2394.88 198.032  19
  -2  -8  -3 2203.13 192.923  14
  -2  -8  -4 587.220 115.966  14
  -2  -8  -4 876.334 138.998  19
  -2  -8  -5 795.692 132.164  14
  -2  -8  -5 853.373 129.294  19
  -2  -8  -6 188.431 100.160  14
  -2  -8  -6 33.5460 81.9576  19
  -2  -8  -7 3225.87 240.904  14
   2   8   7 3339.97 192.494  24
   2   8   8 2839.06 175.753  24
  -2  -8  -8 2693.29 219.523  11
   2   8   9 1731.94 132.246  24
  -2  -8  -9 1683.05 162.407  11
  -2  -8 -10 374.481 78.9523  11
  -2  -8 -10 482.415 75.6741  12
  -2  -9   7 2851.25 161.662  14
  -2  -9   7 2475.12 137.033  19
  -2  -9   6 3272.46 183.052  19
  -2  -9   6 3473.82 201.071  14
  -2  -9   5 1796.09 165.447  14
  -2  -9   5 1592.75 146.015  19
  -2  -9   4 153.847 76.1849  19
  -2  -9   4 69.5886 78.9241  14
  -2  -9   3 28.5347 66.3854  19
  -2  -9   3 213.466 94.3204  14
  -2  -9   2 925.186 127.133  19
  -2  -9   2 1024.01 139.271  14
  -2  -9   1 2828.82 213.998  14
  -2  -9   1 2313.31 190.158  19
  -2  -9   0 74.6321 73.7794  19
  -2  -9   0 8.88237 82.2737  14
  -2  -9  -1 3343.12 233.153  14
  -2  -9  -1 3280.74 228.476  19
  -2  -9  -2 294.646 95.7879  19
  -2  -9  -2 207.600 85.0032  14
  -2  -9  -3 17956.1 523.129  14
  -2  -9  -3 17348.2 510.426  19
  -2  -9  -4 6015.72 311.246  14
  -2  -9  -4 5795.07 302.206  19
  -2  -9  -5 7554.29 350.673  14
  -2  -9  -5 7205.83 335.581  19
  -2  -9  -6 2424.83 210.693  14
  -2  -9  -7 621.429 118.076  14
   2   9   8 122.993 46.0702  24
  -2  -9  -8 150.109 75.4577  11
  -2  -9  -9-49.8423 50.6680  11
  -2  -9  -9 47.8965 51.2905  12
  -2 -10   6 657.577 80.6016  14
  -2 -10   5-7.37567 43.7254  19
  -2 -10   5-36.0589 60.3252  14
  -2 -10   4 2.82681 50.4187  19
  -2 -10   4 42.8472 71.4265  14
  -2 -10   3 764.662 106.859  19
  -2 -10   3 925.319 127.857  14
  -2 -10   2 1194.25 147.275  14
  -2 -10   2 971.547 120.031  19
  -2 -10   1 3152.07 223.275  14
  -2 -10   1 3139.02 211.383  19
  -2 -10   0 2413.17 201.135  14
  -2 -10   0 2573.28 195.273  19
  -2 -10  -1 1022.70 133.798  19
  -2 -10  -1 988.880 136.144  14
  -2 -10  -2 6745.52 314.113  19
  -2 -10  -2 7079.70 324.598  14
  -2 -10  -3 514.115 109.129  14
  -2 -10  -3 474.118 107.993  19
  -2 -10  -4 2196.02 188.535  14
  -2 -10  -4 2274.01 185.398  19
  -2 -10  -5 1752.60 166.611  19
  -2 -10  -5 1929.68 177.799  14
  -2 -10  -6 575.989 108.100  14
  -2 -10  -6 471.426 74.6196  12
  -2 -10  -7 1101.62 127.676  14
  -2 -10  -7 1039.28 120.621  11
  -2 -10  -7 858.418 87.6462  12
  -2 -10  -8 552.366 87.2332  11
  -2 -10  -8 485.613 65.5768  12
  -2 -11   4 390.919 69.7187  14
  -2 -11   3 258.192 71.9639  14
  -2 -11   2 162.395 59.0336  19
  -2 -11   2 311.715 80.3962  14
  -2 -11   1 288.252 68.9118  19
  -2 -11   1 266.779 81.6698  14
  -2 -11   0 1018.79 117.353  19
  -2 -11   0 896.723 116.299  14
  -2 -11  -1 43.5809 63.7451  14
  -2 -11  -1 59.1352 53.7684  19
  -2 -11  -2 3.65760 53.3931  19
  -2 -11  -2 82.0608 70.2965  14
  -2 -11  -3 1941.80 153.743  19
  -2 -11  -3 2255.60 174.506  14
  -2 -11  -4 162.816 73.1575  14
  -2 -11  -4 158.474 64.7640  19
  -2 -11  -5 103.956 65.3680  14
  -2 -11  -6 87.8883 52.2344  11
  -2 -11  -6 107.069 55.7651  14
  -2 -12   0 240.593 61.1114  14
  -2 -12  -1 722.735 86.7325  14
  -2 -12  -2 1168.45 106.911  14
  -2 -12  -3-67.2007 49.7769  14
   3  -9  -5 1164.03 103.623  15
   3  -9  -4 490.704 87.9593  15
   3  -9  -3 123.986 71.9680  15
   3  -9  -2 258.668 76.5567  15
   3  -9  -1 274.487 82.8156  15
   3  -9   0 109.061 67.5513  15
   3  -9   0 45.2625 39.6657   7
   3  -9   1 3818.86 185.256  15
   3  -9   1 3959.88 173.863   7
   3  -9   2 65.0254 56.1273  15
   3  -9   2 103.009 44.1802   7
   3  -8  -7 46.5223 49.6136  13
   3  -8  -6 399.548 90.7096  15
   3  -8  -6 479.630 78.5754  13
   3  -8  -5 150.101 88.4814  15
   3  -8  -5 143.367 63.2244  13
   3  -8  -4 270.072 98.6196  15
   3  -8  -4 183.651 64.8828  13
   3  -8  -3-80.2632 90.5918  15
   3  -8  -2 197.852 96.7696  15
   3  -8  -1 1280.15 121.636   7
   3  -8  -1 1156.50 143.237  15
   3  -8   0 2909.59 180.925   7
   3  -8   0 3009.51 210.305  15
   3  -8   1 255.767 67.2700   7
   3  -8   2 2254.43 161.131   7
   3  -8   3 1581.27 132.690   7
   3  -8   4 123.943 69.8051  26
   3  -8   4 77.3048 52.1900   7
   3  -8   5 364.486 71.8702  26
   3  -7  -9 202.780 55.4571  13
   3  -7  -8 274.633 60.2597  18
   3  -7  -7 3593.11 214.490  15
   3  -7  -7 3705.31 183.932  18
   3  -7  -6 44.9880 84.6726  15
   3  -7  -5 1987.32 188.407  15
   3  -7  -4 5920.56 302.424  15
   3  -7  -3 15180.2 467.196  15
   3  -7  -2 1502.91 132.682   7
   3  -7  -2 1508.16 170.184  15
   3  -7  -1 1570.10 174.977  15
   3  -7  -1 1618.06 145.204   7
   3  -7   0 0.38335 59.9461   7
   3  -7   1 245.853 103.809  26
   3  -7   2 2023.93 187.238  26
   3  -7   3 3688.52 237.277  26
   3  -7   4 968.266 131.319  26
   3  -7   5-24.8874 65.4483  26
   3  -7   6 68.6171 44.6066   7
   3  -7   6 29.4924 57.9122  26
   3  -7   7 81.9977 46.7541  26
   3  -6 -10 59.4235 41.1281  18
   3  -6 -10 90.8037 47.1329  13
   3  -6  -9 1184.22 112.072  18
   3  -6  -9 879.356 90.7236  17
   3  -6  -8 99.9796 63.1398  18
   3  -6  -7 2710.00 180.367  18
   3  -6  -7 2677.28 203.808  15
   3  -6  -7 2767.01 185.540  12
   3  -6  -6 305.918 105.200  15
   3  -6  -6 192.092 91.3175  12
   3  -6  -5 2216.90 196.104  15
   3  -6  -5 1955.98 161.727  12
   3  -6  -4 8481.07 357.041  15
   3  -6  -4 7755.80 293.053  12
   3  -6  -3 15530.0 468.709  15
   3  -6  -2 3439.11 196.839   7
   3  -6  -2 3153.48 224.037  15
   3  -6  -1 4912.14 243.131   7
   3  -6   0 2120.57 161.145  25
   3  -6   0 2476.03 205.355  26
   3  -6   1 1258.52 158.031  26
   3  -6   1 1410.49 141.806   8
   3  -6   1 1156.51 133.866  25
   3  -6   2 2070.32 166.229  25
   3  -6   2 2256.85 196.211  26
   3  -6   3 19386.7 485.788  25
   3  -6   3 18994.1 522.689  26
   3  -6   4 607.016 106.361  25
   3  -6   4 422.272 109.227  26
   3  -6   5 196.275 98.3016  26
   3  -6   5 78.6357 75.0631  25
   3  -6   6 66.2806 75.6073  25
   3  -6   6 61.6013 75.4198  26
   3  -6   7 22.1829 39.8229   7
   3  -6   7 43.0901 67.8783  26
   3  -6   7 97.6890 59.6060  25
   3  -6   8 483.889 76.9941  26
   3  -5 -10 204.988 66.3518  18
   3  -5 -10 179.444 65.9072  17
   3  -5  -9 1939.66 146.791  17
   3  -5  -9 2184.76 162.171  18
   3  -5  -8 1671.02 150.578  17
   3  -5  -8 1882.49 164.082  18
   3  -5  -8 1829.95 153.978  12
   3  -5  -7 6257.01 268.798  17
   3  -5  -7 6519.75 314.164  15
   3  -5  -7 6448.09 275.520  12
   3  -5  -6 12047.5 359.688  17
   3  -5  -6 12161.9 422.487  15
   3  -5  -6 12876.9 383.127  12
   3  -5  -5 13969.6 376.016  17
   3  -5  -5 14441.8 456.304  15
   3  -5  -5 14824.4 402.603  12
   3  -5  -4 270.729 110.294  15
   3  -5  -4 245.452 83.7456  12
   3  -5  -3 2519.60 195.816  15
  -3   5   3 2013.34 274.634   4
   3  -5  -3 2162.68 157.141  12
   3  -5  -2 10235.7 323.177   7
  -3   5   2 10357.4 591.162   4
   3  -5  -1 3236.92 188.427   8
   3  -5  -1 2649.46 173.726   7
  -3   5   1 2297.07 286.273   4
   3  -5  -1 2631.92 193.384  26
   3  -5   0 305.110 94.4783  26
   3  -5   0 448.994 88.0183  25
   3  -5   0 438.571 95.7667   8
  -3   5   0 351.624 126.908   4
   3  -5   1 229.120 78.8550   8
   3  -5   1 184.151 90.3648  26
   3  -5   1 175.664 78.6246  25
  -3   5  -1 167.227 100.512   4
  -3   5  -2 5113.93 449.574   4
   3  -5   2 4692.98 213.876   8
   3  -5   2 4805.13 258.919  26
   3  -5   2 4872.68 235.601  25
   3  -5   3 301.303 97.0747  25
   3  -5   3 341.746 103.635  26
   3  -5   4 1735.12 162.990  25
   3  -5   4 1744.07 172.051  26
   3  -5   5 38471.2 733.588  26
   3  -5   5 37280.2 673.619  25
   3  -5   6 856.582 123.864  25
   3  -5   6 810.315 126.218  26
   3  -5   7 675.015 104.356  25
   3  -5   7 541.920 102.530  26
   3  -5   8 310.224 83.1715  26
   3  -5   8 400.362 79.4837  25
   3  -5   9 1371.42 112.323  26
   3  -4 -11 1827.44 123.233  18
   3  -4 -11 1897.93 124.041  17
   3  -4 -10 225.495 75.1378  18
   3  -4 -10 378.696 88.0709  17
   3  -4  -9 291.950 87.8688  18
   3  -4  -9 55.5945 76.7262  17
   3  -4  -9 156.991 71.6379  12
   3  -4  -8 2545.76 184.926  17
   3  -4  -8 2472.52 193.227  18
   3  -4  -8 2061.26 160.508  12
   3  -4  -7 14495.5 411.109  17
   3  -4  -7 15569.9 473.832  15
   3  -4  -7 14766.9 404.240  12
   3  -4  -6 543.570 103.375  17
   3  -4  -6 551.984 122.937  15
   3  -4  -6 540.406 105.542  12
   3  -4  -5 871.754 115.159  17
   3  -4  -5 885.040 139.493  15
   3  -4  -5 1131.57 124.833  12
   3  -4  -4 2009.03 143.767  17
   3  -4  -4 2355.51 185.508  15
  -3   4   4 2412.31 278.912   4
   3  -4  -4 2094.59 149.221  12
   3  -4  -3 6397.59 236.490   7
  -3   4   3 6697.95 435.562   4
   3  -4  -3 6069.39 229.861  12
   3  -4  -3 6405.47 272.793  15
  -3   4   2 3429.17 312.281   4
   3  -4  -2 4002.96 188.063   8
   3  -4  -2 3582.44 178.513   7
   3  -4  -1 1834.81 130.954   8
   3  -4  -1 1653.27 126.387   7
  -3   4   1 1681.71 218.555   4
   3  -4   0 820.646 93.8477   8
  -3   4   0 815.872 166.237   4
  -3   4  -1 154.034 108.571   4
   3  -4   1-3.13517 64.8482   8
   3  -4   2 619.068 100.136  26
   3  -4   2 745.672 98.1929  25
  -3   4  -2 632.369 167.172   4
   3  -4   2 511.762 76.1490   8
   3  -4   3 10819.1 330.858  25
   3  -4   3 9813.56 567.003   2
  -3   4  -3 10380.5 610.772   4
   3  -4   3 10374.3 351.180  26
   3  -4   4 4394.76 246.842  26
   3  -4   4 4256.11 390.616   2
   3  -4   4 4223.46 224.333  25
  -3   4  -4 3775.00 390.689   4
   3  -4   5 1575.60 152.697  25
   3  -4   5 1630.23 162.745  26
   3  -4   6 2673.71 201.899  26
   3  -4   6 2140.54 167.194  25
   3  -4   7 285.937 86.2186  25
   3  -4   7 319.612 107.190  26
   3  -4   8 40.2200 63.4902  25
   3  -4   8 15.6277 72.0429  26
  -3   4  -8 125.006 59.4244  20
   3  -4   9 915.746 112.072  26
   3  -4   9 1051.81 102.521  25
  -3   4  -9 1047.45 100.988  20
   3  -4  10 444.379 72.9564  26
   3  -3 -11 2365.02 147.279  18
   3  -3 -11 2331.76 148.432  17
   3  -3 -10 130.733 75.0562  18
   3  -3 -10 197.907 86.1506  17
   3  -3  -9 331.624 90.6336  18
   3  -3  -9 312.013 112.943  17
   3  -3  -9 299.597 77.7694  12
   3  -3  -8 695.787 119.180  18
   3  -3  -8 1011.50 138.813  17
   3  -3  -8 662.713 100.296  12
   3  -3  -8 616.721 111.398  11
   3  -3  -7 567.583 126.856  17
   3  -3  -7 219.764 96.2508  15
   3  -3  -7 517.332 98.2283  12
   3  -3  -6 1930.78 159.798  17
  -3   3   6 1774.32 278.292   3
   3  -3  -6 1771.16 166.060  15
   3  -3  -6 1729.22 144.179  12
  -3   3   5 2959.21 298.941   4
   3  -3  -5 2678.19 171.046  17
   3  -3  -5 2673.05 189.958  15
  -3   3   5 2512.57 298.273   3
   3  -3  -5 2668.87 164.971  12
  -3   3   4 5.84575 69.0768   4
  -3   3   3 384.364 107.341   4
  -3   3   2 1137.44 163.398   4
  -3   3   1 12782.3 508.081   4
  -3   3   0 22604.6 683.902   4
   3  -3   1 62.6264 116.374   2
  -3   3  -1-34.0509 74.5685   4
   3  -3   2 402.613 146.963   2
  -3   3  -2 228.778 83.1219   4
   3  -3   3 2648.64 288.032   2
   3  -3   4 703.430 172.910   2
   3  -3   4 827.656 113.446  26
   3  -3   4 938.407 112.148  25
   3  -3   5 22738.6 491.113  25
   3  -3   5 23382.8 534.595  26
   3  -3   5 21735.8 859.474   2
   3  -3   6 43.7806 81.4135  25
   3  -3   6-3.36443 78.9519  26
   3  -3   7 1148.30 141.469  26
   3  -3   7 1045.71 126.150  25
  -3   3  -7 913.234 120.010  20
   3  -3   8 98.5825 86.3586  26
   3  -3   8-49.5735 64.0671  25
  -3   3  -8 14.5819 65.6472  20
   3  -3   9 115.714 60.0327  25
   3  -3   9 84.7396 75.0594  26
  -3   3  -9 102.878 71.9163  20
   3  -3  10 195.143 65.8843  26
  -3   3 -10 265.953 67.7398  20
   3  -2 -12 346.360 65.1200  17
   3  -2 -11-62.6113 52.7441  18
   3  -2 -11 65.7729 51.8750  21
   3  -2 -11 99.2249 70.5565  17
   3  -2 -10 22.3163 66.1109  18
   3  -2 -10 180.992 93.9698  17
   3  -2 -10-28.2473 54.1919  21
   3  -2  -9 2944.06 209.849  17
   3  -2  -9 2662.70 191.128  18
   3  -2  -9 2616.36 182.828  21
   3  -2  -8 115.353 78.3493  18
   3  -2  -8 129.816 69.8712  21
   3  -2  -8 72.8908 62.5300  12
   3  -2  -7 190.092 69.7093  21
   3  -2  -7 172.391 74.3228  11
   3  -2  -7 293.232 76.8306  12
  -3   2   6 456.266 154.466   3
   3  -2  -6 352.650 92.1112  15
  -3   2   6 450.219 144.142   4
   3  -2  -6 237.727 71.0259  12
  -3   2   5 43.2361 93.9270   3
  -3   2   5 162.812 109.474   4
  -3   2   4 14416.4 623.099   3
  -3   2   4 15240.0 558.177   4
  -3   2   3 8864.12 388.938   4
  -3   2   2 22357.5 585.299   4
  -3   2   1 15108.7 467.924   4
  -3   2   0 21079.3 556.828   4
   3  -2   0 20561.4 626.895   2
  -3   2  -1 15327.2 502.465   4
   3  -2   1 14585.0 544.466   2
   3  -2   2 7579.16 407.770   2
   3  -2   3 2457.69 254.682   2
   3  -2   4 1717.90 232.302   2
   3  -2   5 372.893 144.288   2
   3  -2   5 526.975 94.5426  26
   3  -2   5 475.310 88.3796  25
   3  -2   6 1862.43 167.215  26
   3  -2   6 1205.82 220.812   2
   3  -2   6 1690.61 142.564  25
   3  -2   7 4215.30 249.672  26
   3  -2   7 4100.93 220.015  25
   3  -2   8 14179.8 391.589  25
   3  -2   8 14586.5 450.425  26
   3  -2   9 3854.15 232.913  26
   3  -2   9 3607.72 187.929  25
  -3   2  -9 3691.10 213.813  20
   3  -2  10 246.244 78.9383  26
  -3   2 -10 426.437 92.0337  20
   3  -2  11 603.754 80.7714  26
  -3   2 -11 689.684 82.1562  20
   3  -1 -12 2856.41 137.057  17
   3  -1 -12 2891.81 145.417  21
   3  -1 -11 1073.05 114.968  21
   3  -1 -11 1317.86 126.609  17
   3  -1 -10 1876.36 153.179  18
   3  -1 -10 2201.81 175.004  17
   3  -1 -10 1923.80 164.578  21
   3  -1  -9 280.653 84.7643  18
   3  -1  -9 232.283 82.7334  21
   3  -1  -8 449.615 95.5655  18
   3  -1  -8 350.609 86.0163  21
   3  -1  -7 11916.2 361.990  18
   3  -1  -7 10905.5 340.482  21
  -3   1   7 10945.7 622.996   3
  -3   1   6 15457.9 637.701   4
  -3   1   6 13936.5 657.195   3
  -3   1   5 9653.90 454.860   4
  -3   1   5 8051.30 473.093   3
  -3   1   4 1751.78 179.229   4
  -3   1   4 1768.67 218.373   3
  -3   1   3 37155.5 705.836   4
  -3   1   3 37627.6 872.789   3
  -3   1   2 8373.28 385.239   3
  -3   1   2 8288.76 300.033   4
  -3   1   1 11207.4 325.487   4
  -3   1   0 4159.49 202.585   4
   3  -1   0 4217.85 270.939   2
  -3   1  -1 56352.0 798.696   4
   3  -1   1 57153.2 960.534   2
   3  -1   2 4697.88 300.021   2
   3  -1   3 56733.4 1079.58   2
   3  -1   4 17080.5 644.188   2
   3  -1   5 6241.24 426.687   2
   3  -1   6 7553.84 270.700  25
   3  -1   6 7108.73 488.092   2
   3  -1   7 8020.42 288.114  25
   3  -1   8 9240.01 310.680  25
   3  -1   8 8930.94 352.615  26
   3  -1   9 3336.93 218.201  26
   3  -1  10 5111.47 250.235  26
  -3   1 -10 4870.82 239.954  20
   3  -1  11 19.2043 51.5867  26
  -3   1 -11-48.5860 55.3381  20
   3   0 -12 1714.50 119.722  21
   3   0 -11 2351.67 166.228  21
   3   0 -11 2679.63 156.730  17
   3   0 -10 1838.00 146.330  18
   3   0 -10 2056.21 161.132  17
   3   0 -10 1694.05 159.827  21
   3   0  -9 1514.23 139.151  18
   3   0  -9 1558.58 154.422  21
   3   0  -8 3118.06 198.069  18
   3   0  -8 3527.47 211.812  21
   3   0  -7 4771.67 227.930  18
   3   0  -7 4842.21 228.475  21
  -3   0   7 4777.20 402.403   3
  -3   0   6 1089.82 190.732   3
  -3   0   5 4533.02 300.319   4
  -3   0   5 4348.12 337.934   3
  -3   0   4 55.6112 87.7551   3
  -3   0   4 64.3164 60.5373   4
  -3   0   3 222.901 90.0126   3
  -3   0   3 85.8383 49.8983   4
  -3   0   2 17567.7 355.544   4
  -3   0   2 16793.1 513.484   3
  -3   0   1 8928.76 203.067   4
  -3   0   1 8797.74 342.954   3
   3   0   0 6730.48 295.743   2
  -3   0   0 6880.49 172.047   4
  -3   0   0 7028.88 275.798   3
   3   0   1 30600.6 643.740   2
  -3   0  -1 31812.7 510.795   3
   3   0   2 36834.6 752.856   2
   3   0   3 596.283 134.070   2
   3   0   4 17580.6 626.009   2
   3   0   5 19895.9 728.055   2
   3   0   6 364.043 152.364   2
   3   0   7 70.8003 63.9133  25
   3   0   7 79.0759 110.834   2
  -3   0  -8 1057.03 112.394  21
   3   0   8 1189.68 119.207  25
  -3   0  -9 523.119 83.6710  21
   3   0  10 935.551 125.032  26
  -3   0 -10 906.321 99.8267  21
  -3   0 -10 894.408 119.030  20
   3   0  11 116.998 66.4552  26
  -3   0 -11 107.827 68.8647  20
   3   0  12 23.5268 36.7540  26
  -3   0 -12 42.0236 45.5349  20
   3   1 -12 8.34021 42.3631  21
   3   1 -11 452.807 88.7954  21
   3   1 -10 3182.67 183.666  17
   3   1 -10 2765.58 195.800  21
   3   1  -9 199.766 80.3741  21
   3   1  -9 234.430 77.0661  20
   3   1  -8 1047.24 117.854  18
   3   1  -8 1015.59 134.155  21
   3   1  -8 985.183 122.100  20
   3   1  -7 6262.67 249.397  18
   3   1  -7 6673.40 270.394  21
  -3  -1   7 6390.85 454.623   3
   3   1  -7 6664.45 260.962  20
  -3  -1   6 20884.1 763.154   3
  -3  -1   5 6875.04 414.428   3
   3   1  -4 3871.67 228.327   5
  -3  -1   4 3633.04 282.542   3
   3   1  -3 5514.49 266.948   5
  -3  -1   3 5321.21 313.968   3
   3   1  -2 12860.5 399.465   5
  -3  -1   2 13607.0 456.710   3
   3   1  -1 217.708 72.2531   2
  -3  -1   1 167.178 79.9854   3
   3   1  -1 193.258 84.8903   5
   3   1   0 3482.35 189.884   2
   3   1   0 3665.48 222.109   5
  -3  -1   0 3434.44 191.258   3
   3   1   1 17497.6 442.956   2
  -3  -1  -1 17164.0 366.213   3
   3   1   1 17547.6 478.853   5
  -3  -1  -2 195.128 39.6805   3
   3   1   2 321.787 93.3971   2
   3   1   3 42476.8 848.337   2
   3   1   4 82049.3 1292.74   2
   3   1   5 1504.03 206.119   2
   3   1   6 1021.96 196.627   2
   3   1   7 1341.15 122.243  25
   3   1   7 1179.51 217.272   2
   3   1   8 2165.37 152.736  25
  -3  -1  -9 6277.10 266.897  21
  -3  -1 -10 1768.46 143.775  21
   3   1  11 202.029 73.8316  26
  -3  -1 -11 138.840 56.7559  21
  -3  -1 -11 129.315 67.8084  20
   3   1  12 1112.72 96.7423  26
  -3  -1 -12 1107.30 94.0014  20
   3   2 -12-5.26529 38.8973  21
   3   2 -11 2405.80 160.106  21
   3   2 -11 2198.59 145.774  20
   3   2 -10 850.081 120.539  21
   3   2 -10 805.187 113.693  20
   3   2  -9 2578.27 193.231  21
   3   2  -9 2618.32 189.845  20
   3   2  -8 266.501 86.2647  21
   3   2  -8 341.319 90.3572  20
  -3  -2   7 147.758 96.7170   3
   3   2  -7 260.029 83.2031  21
   3   2  -7 88.4728 70.5964  20
  -3  -2   6 148.639 97.1386   3
  -3  -2   5 986.228 172.741   3
   3   2  -4 291.988 92.8961   5
  -3  -2   4 217.984 92.1460   3
  -3  -2   3 2211.53 212.599   3
   3   2  -3 2106.72 196.168   5
   3   2  -2 108.960 97.7617   5
  -3  -2   2 58.9568 80.5234   3
   3   2  -1 91.6337 83.5895   5
  -3  -2   1 119.342 73.7711   3
   3   2   0-61.9017 89.9107   5
  -3  -2   0-8.01697 60.1420   3
   3   2   0-11.8174 44.8884   2
  -3  -2  -1 7347.81 262.341   3
   3   2   1 7400.30 272.572   2
   3   2   1 7312.02 310.219   5
   3   2   2 15161.3 439.400   2
   3   2   2 15100.0 440.762   5
   3   2   3 2056.32 201.762   2
   3   2   4 583.945 136.605   2
   3   2   5 5704.23 378.017   2
   3   2   6 1540.61 231.258   2
   3   2   7 25.9731 59.5309  25
   3   2   7 13.5530 119.018   2
   3   2   8 5744.25 239.887  24
  -3  -2  -9 834.247 115.544  21
  -3  -2 -10 1562.39 144.480  21
  -3  -2 -11 769.844 98.6635  21
  -3  -2 -11 671.503 96.0530  20
   3   2  12 1662.46 115.168  26
  -3  -2 -12 1565.81 107.871  21
  -3  -2 -12 1445.09 100.983  20
   3   3 -11 1056.43 96.5235  10
   3   3 -11 1113.11 107.050  21
   3   3 -11 944.356 101.927  20
   3   3 -10 243.471 82.6367  21
   3   3 -10 47.6479 68.1122  20
   3   3  -9 474.247 97.0172  21
   3   3  -9 285.092 94.0166  20
   3   3  -8-30.2192 65.0476  21
   3   3  -8 44.3605 80.4873  20
   3   3  -7 706.301 103.329  21
   3   3  -7 833.658 122.610  20
  -3  -3   6 4021.62 345.044   3
   3   3  -6 3906.29 203.128  21
   3   3  -6 4099.45 212.690  20
  -3  -3   5 14111.5 601.471   3
  -3  -3   4 2786.08 259.735   3
  -3  -3   3 20875.5 635.691   3
  -3  -3   2 15928.9 518.437   3
   3   3  -1 2053.28 123.212   4
  -3  -3   1 1973.03 181.696   3
   3   3   0 484.419 120.037   5
  -3  -3   0 626.778 109.014   3
   3   3   0 497.896 56.6086   4
   3   3   0 621.176 63.4910   2
   3   3   1 4813.20 175.593   4
  -3  -3  -1 4894.49 237.647   3
   3   3   1 4915.09 216.802   2
   3   3   1 4854.24 269.388   5
   3   3   2 5962.14 233.067   4
   3   3   2 6117.15 293.698   5
   3   3   2 6289.13 290.178   2
   3   3   3 9363.89 354.520   5
   3   3   3 9242.29 336.489   4
   3   3   3 9534.94 401.079   2
   3   3   4 5472.73 298.775   4
   3   3   4 5641.90 346.947   2
   3   3   5 3293.71 265.573   4
   3   3   5 3035.04 285.847   2
   3   3   6 3165.44 323.161   2
   3   3   7 19354.9 424.570  25
   3   3   7 19738.3 850.026   2
   3   3   8 1346.33 129.877  24
  -3  -3  -8 1452.37 145.592  11
   3   3   9 5582.91 251.505  24
   3   3  10 60.6324 53.0579  24
  -3  -3 -10 5.53149 71.9847  21
  -3  -3 -11 198.343 70.9750  21
  -3  -3 -11 201.397 65.6889  20
   3   3  12 361.665 64.3736  26
  -3  -3 -12 163.317 53.9370  21
  -3  -4  11 16.4684 49.2010  19
   3   4 -10 90.5903 52.8301  21
   3   4 -10 13.3677 72.0127  20
   3   4  -9 29.5060 56.3189  21
   3   4  -9 63.0363 57.7487  10
   3   4  -9 33.0700 79.2380  20
   3   4  -8 1782.04 153.063  21
   3   4  -8 1635.35 168.041  20
   3   4  -7 798.392 112.190  21
   3   4  -7 929.668 134.040  20
  -3  -4   6 6193.63 434.486   1
  -3  -4   6 5700.37 419.772   3
   3   4  -6 5749.08 263.468  20
   3   4  -6 5482.21 239.773  21
  -3  -4   5 437.589 145.628   3
  -3  -4   4 18330.0 664.711   3
  -3  -4   3 8010.16 417.599   3
  -3  -4   2 2230.00 217.790   3
  -3  -4   1 557.117 119.936   3
   3   4  -1 737.347 103.454   4
   3   4   0 3895.80 205.481   4
   3   4   1 1226.84 165.064   5
   3   4   1 1079.72 115.103   4
   3   4   1 1074.11 108.191   2
   3   4   2 1998.25 161.993   4
   3   4   2 2088.42 176.276   2
   3   4   2 2095.04 192.873   5
   3   4   3 92.9918 64.2785   4
   3   4   3 41.5700 81.8986   2
   3   4   3 33.4252 59.2141   5
   3   4   4 654.650 127.155   4
   3   4   4 602.444 147.543   2
   3   4   5 11054.1 554.111   2
   3   4   5 11133.0 505.818   4
   3   4   6 4298.89 387.114   2
   3   4   6 4028.42 338.561   4
   3   4   7 12882.1 656.506   4
  -3  -4  -7 12828.9 413.153  11
   3   4   7 12566.6 346.251  25
   3   4   7 13379.8 718.862   2
   3   4   8 522.705 95.6791  24
  -3  -4  -8 536.810 104.364  11
   3   4   9 661.677 102.354  24
  -3  -4  -9 818.348 123.866  11
   3   4  10 987.548 117.482  24
  -3  -4 -10 964.232 121.353  21
  -3  -4 -10 1066.41 127.831  11
  -3  -4 -11-46.7796 58.8056  21
  -3  -4 -12 265.351 59.1931  21
  -3  -5  11 471.259 68.8152  19
  -3  -5  10-6.87126 56.8741  19
   3   5 -10-46.3571 67.7162  20
   3   5  -9 84.1087 75.5002  20
   3   5  -8 1907.50 149.761  21
   3   5  -8 1903.64 178.248  20
   3   5  -7 5172.99 242.107  21
   3   5  -7 5322.66 273.318  20
   3   5  -6 21.8589 52.7881  21
   3   5  -6-32.1713 78.5853  20
  -3  -5   5 2489.94 283.592   1
   3   5  -5 2045.61 145.636  21
   3   5  -5 1735.00 152.806  20
  -3  -5   4 1638.40 232.792   1
  -3  -5   3 10089.1 464.693   1
   3   5  -2 1764.51 194.081   4
   3   5  -1 2033.76 196.326   4
   3   5   0 59.2044 59.8338   4
   3   5   1 10574.5 409.931   4
   3   5   2 34185.3 759.977   4
   3   5   2 35080.4 805.520   5
   3   5   3 1871.08 197.891   4
   3   5   3 1862.13 189.994   5
   3   5   4 9456.64 482.776   2
   3   5   4 9744.44 468.234   4
   3   5   5 719.405 154.528   4
   3   5   5 813.834 195.729   2
   3   5   6 4737.98 421.832   2
   3   5   6 4340.73 369.735   4
  -3  -5  -6 4777.28 249.043  14
  -3  -5  -7 20.7279 68.1166  11
   3   5   7 28.1335 53.4164  25
  -3  -5  -8 82.5131 71.2121  11
   3   5   9-36.0124 56.7319  24
  -3  -5  -9-8.71875 73.7180  11
   3   5  10 798.794 107.091  24
  -3  -5 -10 779.495 107.372  21
  -3  -5 -10 665.504 109.998  11
  -3  -5 -11 73.5941 58.1902  21
  -3  -5 -12 1748.49 106.375  21
  -3  -6  10 202.269 59.0844  19
  -3  -6  10 303.625 68.9160  14
   3   6  -9 1383.43 137.235  20
  -3  -6   9 1453.81 140.690  19
   3   6  -8 1362.64 152.301  20
  -3  -6   8 1480.94 151.559  19
  -3  -6   7 1628.73 166.325  19
   3   6  -7 1468.63 158.950  20
  -3  -6   6 1295.46 154.562  19
   3   6  -6 1155.04 141.880  20
  -3  -6   5 1355.65 148.624  19
   3   6  -5 966.204 128.281  20
  -3  -6   4 620.414 108.635  19
  -3  -6   4 685.705 167.384   1
   3   6  -4 682.385 104.147  20
  -3  -6   3 10096.7 499.374   1
  -3  -6   3 10178.9 342.454  19
  -3  -6   2 10831.0 473.392   1
   3   6  -1 736.962 145.370   4
  -3  -6   1 667.865 133.023   1
   3   6   0 88.2262 74.0359   4
   3   6   1 5287.98 342.613   4
   3   6   2 719.849 143.067   4
   3   6   3 582.730 140.596   4
   3   6   4 31989.1 927.648   4
   3   6   5 1707.88 238.325   4
  -3  -6  -5 1604.89 151.673  14
  -3  -6  -5 1837.03 163.407  19
   3   6   5 2001.97 280.359   2
  -3  -6  -6 1255.28 146.319  14
  -3  -6  -6 1217.36 140.198  19
   3   6   6 1410.27 264.912   2
   3   6   7 5403.94 238.433  25
   3   6   8 28422.4 587.073  24
  -3  -6  -8 27243.7 664.379  11
   3   6   9 234.498 74.4754  24
  -3  -6  -9 308.443 80.0084  21
  -3  -6  -9 260.409 99.8394  11
   3   6  10 472.290 84.3545  24
  -3  -6 -10 358.847 76.9668  21
  -3  -6 -10 513.157 100.337  11
  -3  -6 -11-22.8610 43.8258  21
  -3  -7   9 295.216 69.7866  19
  -3  -7   9 239.368 64.1734  14
  -3  -7   8 975.567 122.480  19
  -3  -7   8 1062.98 122.650  14
  -3  -7   7 2329.86 198.140  19
  -3  -7   6 967.071 137.363  19
   3   7  -6 783.766 119.746  20
  -3  -7   5 2976.67 219.554  19
  -3  -7   4 1449.75 155.060  14
  -3  -7   4 1637.03 166.840  19
  -3  -7   3 748.908 116.374  19
  -3  -7   3 486.139 97.6814  14
  -3  -7   2 7.97363 60.6584  19
  -3  -7   2 1.14432 87.2998   1
  -3  -7   2 95.4818 69.1307  14
  -3  -7   1 12723.1 367.607  14
  -3  -7   1 12874.4 392.911  19
  -3  -7   0 1375.46 137.900  19
  -3  -7  -1 6241.87 274.964  19
  -3  -7  -2 9848.02 348.487  19
  -3  -7  -3 8101.94 326.401  19
  -3  -7  -3 7781.07 303.764  14
  -3  -7  -4 959.031 128.258  14
  -3  -7  -4 1111.62 140.022  19
  -3  -7  -5 1618.53 161.884  14
  -3  -7  -5 1565.55 161.358  19
  -3  -7  -6 4857.31 274.448  14
  -3  -7  -6 5057.37 279.524  19
  -3  -7  -7 1254.78 155.236  14
   3   7   8 5197.51 252.199  24
  -3  -7  -8 4700.71 284.472  11
   3   7   9 10.0777 54.0683  24
  -3  -7  -9 84.5850 61.2158  21
  -3  -7  -9 26.4043 71.0328  11
   3   7  10 788.678 94.5144  24
  -3  -7 -10 605.665 74.9243  21
  -3  -7 -10 711.545 106.146  11
  -3  -7 -11 63.1861 47.2838  11
  -3  -8   8 40.4440 52.5579  19
  -3  -8   8-14.4857 50.0150  14
  -3  -8   7-0.54998 60.9223  19
  -3  -8   7 57.6460 63.9598  14
  -3  -8   6 399.784 99.6256  19
  -3  -8   6 323.874 86.8394  14
  -3  -8   5 1346.93 153.439  19
  -3  -8   5 1254.60 147.075  14
  -3  -8   4 1977.76 174.552  14
  -3  -8   4 2001.04 182.242  19
  -3  -8   3 1173.18 141.889  14
  -3  -8   3 1086.06 141.229  19
  -3  -8   2 5747.71 280.563  14
  -3  -8   2 5680.83 287.281  19
  -3  -8   1 3045.47 205.360  14
  -3  -8   1 2874.50 210.270  19
  -3  -8   0 7953.02 326.039  14
  -3  -8   0 8163.43 339.240  19
  -3  -8  -1 4598.05 251.292  14
  -3  -8  -1 4551.13 258.764  19
  -3  -8  -2 610.222 115.140  19
  -3  -8  -2 852.847 121.669  14
  -3  -8  -3 663.787 120.613  19
  -3  -8  -3 596.833 110.360  14
  -3  -8  -4 1607.47 160.724  14
  -3  -8  -4 1757.09 174.317  19
  -3  -8  -5 1155.29 143.785  14
  -3  -8  -5 1030.36 144.950  19
  -3  -8  -6 1540.28 162.964  14
  -3  -8  -6 1235.02 156.778  19
  -3  -8  -7-28.8208 75.7803  14
   3   8   8 1037.38 114.848  24
  -3  -8  -8 1039.66 137.679  11
   3   8   9 465.746 77.8934  24
  -3  -8  -9 410.905 94.0131  11
   3   8  10 1524.52 110.620  24
  -3  -8 -10 1394.16 123.392  11
  -3  -9   7 106.190 52.0291  19
  -3  -9   7 112.977 54.4820  14
  -3  -9   6 190.985 76.3286  19
  -3  -9   6 93.3578 63.8508  14
  -3  -9   5 48.8012 70.5694  14
  -3  -9   5 18.6546 75.3502  19
  -3  -9   4 3270.22 212.901  14
  -3  -9   4 3228.30 222.248  19
  -3  -9   3 3532.32 227.471  14
  -3  -9   3 3251.46 224.399  19
  -3  -9   2-7.33270 79.0990  19
  -3  -9   2-21.6009 79.0889  14
  -3  -9   1 141.082 75.7433  14
  -3  -9   1 13.5890 76.6346  19
  -3  -9   0 1755.61 171.847  14
  -3  -9   0 1758.79 175.222  19
  -3  -9  -1 1201.38 149.020  19
  -3  -9  -1 1024.09 138.048  14
  -3  -9  -2 1714.09 169.974  14
  -3  -9  -2 1754.33 175.096  19
  -3  -9  -3 222.909 96.9403  19
  -3  -9  -3 225.983 84.8125  14
  -3  -9  -4 994.330 141.176  14
  -3  -9  -4 685.966 125.197  19
  -3  -9  -5-12.3504 77.4475  14
  -3  -9  -5 140.325 86.2364  19
  -3  -9  -6 177.605 82.3954  14
  -3  -9  -6 134.183 88.8724  19
  -3  -9  -7 4369.52 249.663  14
   3   9   7 4555.74 212.347  24
  -3  -9  -8 445.647 101.674  11
   3   9   8 455.731 72.5909  24
   3   9   9 71.1026 41.9826  24
  -3  -9  -9 63.4879 57.4870  11
  -3 -10   6 115.859 45.4403  19
  -3 -10   5 14.2808 50.9550  19
  -3 -10   5-18.5902 49.5869  14
  -3 -10   4 359.552 83.4916  19
  -3 -10   4 508.438 98.8831  14
  -3 -10   3 3.72406 67.0438  19
  -3 -10   3-33.9512 62.5146  14
  -3 -10   2 59.7173 68.5231  19
  -3 -10   2 102.888 77.0325  14
  -3 -10   1 788.401 123.136  19
  -3 -10   1 786.917 121.886  14
  -3 -10   0 3386.33 224.654  14
  -3 -10   0 3232.46 224.691  19
  -3 -10  -1 8653.11 350.348  14
  -3 -10  -1 8650.40 357.412  19
  -3 -10  -2 173.887 90.9124  19
  -3 -10  -2 147.985 86.7060  14
  -3 -10  -3 2294.12 187.173  14
  -3 -10  -3 2383.52 199.994  19
  -3 -10  -4 1581.18 163.466  14
  -3 -10  -4 1677.86 167.692  19
  -3 -10  -5 33.9067 67.7036  14
  -3 -10  -5 212.261 89.4174  19
  -3 -10  -6 369.527 91.4688  14
  -3 -10  -7 1071.22 125.751  11
  -3 -10  -8-5.49258 47.5750  11
  -3 -10  -8-13.0986 39.4955  12
  -3 -11   4 278.046 58.8587  19
  -3 -11   4 320.932 67.5314  14
  -3 -11   3 112.120 56.1744  19
  -3 -11   3 68.4910 56.3768  14
  -3 -11   2 701.871 99.7779  19
  -3 -11   2 793.897 104.979  14
  -3 -11   1 635.436 99.1059  19
  -3 -11   1 611.860 101.208  14
  -3 -11   0-66.2606 61.0854  19
  -3 -11   0-140.912 74.9798  14
  -3 -11  -1 3142.64 200.784  14
  -3 -11  -1 2946.96 198.188  19
  -3 -11  -2 1358.15 137.641  14
  -3 -11  -2 1376.28 145.088  19
  -3 -11  -3 14.8472 64.9412  14
  -3 -11  -3 49.8343 63.5543  19
  -3 -11  -4 1473.02 138.950  14
  -3 -11  -4 1527.33 140.461  19
  -3 -11  -5 592.077 94.0405  14
  -3 -11  -6 50.1045 53.0177  14
  -3 -11  -7 41.1458 45.1247  11
  -3 -12   0 3344.12 166.992  14
  -3 -12   0 2844.75 150.826  19
  -3 -12  -1 2067.79 136.712  14
  -3 -12  -1 1975.81 131.243  19
  -3 -12  -2-17.0265 41.2822  19
  -3 -12  -2 12.7016 42.6439  14
  -3 -12  -3 1460.30 117.583  14
  -3 -12  -3 1622.77 116.966  19
   4  -8  -5 628.340 87.1337  15
   4  -8  -5 501.748 67.7821  13
   4  -8  -4 135.283 70.6540  15
   4  -8  -3 1114.20 119.691  15
   4  -8  -2 491.781 98.8796  15
   4  -8  -1 49.5817 70.6473  15
   4  -8  -1 21.1067 37.9459   7
   4  -8   0 1221.72 125.586  15
   4  -8   0 1179.11 104.612   7
   4  -8   1 615.919 96.9262  15
   4  -8   1 590.031 78.8931   7
   4  -8   2 237.949 67.1635  15
   4  -8   2 80.4678 46.3941   7
   4  -8   3 912.807 97.9375  15
   4  -7  -7 70.7364 55.3002  13
   4  -7  -6 477.514 95.1096  15
   4  -7  -6 495.748 86.4441  13
   4  -7  -5 328.661 89.7362  15
   4  -7  -5 302.228 80.5149  13
   4  -7  -4 413.059 84.3300  13
   4  -7  -4 597.357 114.128  15
   4  -7  -3 335.862 115.002  15
   4  -7  -3 74.9126 61.7036  13
   4  -7  -2 1325.16 154.855  15
   4  -7  -2 1184.74 114.880   7
   4  -7  -1 5635.62 249.472   7
   4  -7  -1 5825.78 286.156  15
   4  -7   0 891.092 130.971  15
   4  -7   0 972.253 114.585   7
   4  -7   1 57.3828 60.7173   7
   4  -7   2 226.995 72.4457   7
   4  -7   3 1784.45 159.134  26
   4  -7   3 1805.30 145.245   7
   4  -7   4 743.718 110.543  26
   4  -7   4 929.597 98.7949   7
   4  -7   5 548.208 87.2702  26
   4  -7   5 669.922 79.0143   7
   4  -6  -9 2496.76 127.999  13
   4  -6  -8 84.4108 50.1301  18
   4  -6  -8 137.042 67.0640  13
   4  -6  -7 1112.56 104.343  18
   4  -6  -7 998.932 123.412  15
   4  -6  -7 1377.43 131.511  13
   4  -6  -6 2398.76 189.104  15
   4  -6  -5 542.502 125.355  15
   4  -6  -5 231.837 84.8354  13
   4  -6  -4 182.484 101.286  15
   4  -6  -4 190.291 80.2012  13
   4  -6  -3 4159.15 254.862  15
   4  -6  -3 4303.63 214.370   7
   4  -6  -3 4123.57 221.501  13
   4  -6  -2-46.4452 89.8679  15
   4  -6  -2-36.8331 64.3916   7
   4  -6  -2 5.99995 65.3944  13
   4  -6  -1 5271.74 257.581   7
   4  -6  -1 4718.04 269.339  15
   4  -6   0 763.605 112.359   7
   4  -6   1 1176.13 124.036  25
   4  -6   1 1427.20 162.600  26
   4  -6   1 1262.91 142.146   7
   4  -6   2 1341.88 148.114   7
   4  -6   2 1341.23 126.501   8
   4  -6   2 1292.86 155.425  26
   4  -6   2 1363.83 137.701  25
   4  -6   3 120.664 95.7085  26
   4  -6   3 161.044 83.3011  25
   4  -6   3 189.132 79.9667   7
   4  -6   4 5863.62 282.884  26
   4  -6   4 5518.54 252.996  25
   4  -6   4 6284.86 271.121   7
   4  -6   5 781.106 115.245  26
   4  -6   5 768.057 102.600  25
   4  -6   5 655.944 93.2534   7
   4  -6   6 929.314 93.9718   7
   4  -6   6 809.698 106.378  26
   4  -6   6 616.049 86.3952  25
   4  -6   7 186.836 60.2652  26
   4  -5  -9 570.869 84.1512  18
   4  -5  -9 527.549 77.7863  17
   4  -5  -9 545.378 82.8871  13
   4  -5  -8 41.2968 55.5788  18
   4  -5  -8 153.494 71.6382  17
   4  -5  -7 989.763 118.736  18
   4  -5  -7 903.113 114.780  17
   4  -5  -7 904.100 133.154  15
   4  -5  -6 3124.36 197.585  18
   4  -5  -6 2965.18 182.485  17
   4  -5  -6 3520.78 233.668  15
   4  -5  -5-17.6015 66.2468  17
   4  -5  -5 26.9933 92.7636  15
   4  -5  -4 2002.04 192.751  15
   4  -5  -3 26.5859 94.5608  15
   4  -5  -3 116.375 65.4212   7
   4  -5  -2 125.590 101.953  15
   4  -5  -2 155.912 69.3128   7
   4  -5  -2 120.266 82.3274  13
   4  -5  -1 1395.44 154.382   8
   4  -5  -1 1009.64 128.568   7
   4  -5  -1 878.130 112.394  13
   4  -5   0 316.478 117.656  26
   4  -5   0 517.102 119.165   8
   4  -5   0 383.377 90.0515   7
   4  -5   1 207.015 83.4085  25
   4  -5   1 90.0239 86.7871  26
   4  -5   1 7.56979 71.2998   7
   4  -5   1 47.9800 74.2611   8
   4  -5   2 1.53700 80.7060  26
   4  -5   2 100.324 82.1865   8
   4  -5   2 70.4186 70.5856  25
   4  -5   2-74.3173 81.5925   7
   4  -5   3 1924.00 152.848   8
   4  -5   3 1991.16 190.714  26
   4  -5   3 1802.20 156.630  25
   4  -5   4 6342.22 280.076  25
   4  -5   4 6553.62 309.212  26
   4  -5   5 777.532 123.133  26
   4  -5   5 725.568 119.030  25
   4  -5   5 799.090 107.619   7
   4  -5   6 485.473 101.739  26
   4  -5   6 491.406 100.867  25
   4  -5   6 499.807 81.3322   7
   4  -5   7 1157.60 121.276  26
   4  -5   7 1294.53 121.246  25
   4  -5   8 815.148 83.1260  25
   4  -5   8 754.936 89.8433  26
   4  -4 -10 126.478 57.4406  18
   4  -4 -10 7.14786 52.5930  17
   4  -4  -9 128.386 64.8308  18
   4  -4  -9 191.090 76.5096  17
   4  -4  -9 160.729 64.4637  13
   4  -4  -8 2549.03 182.297  18
   4  -4  -8 2420.89 171.432  17
   4  -4  -7 673.633 115.118  18
   4  -4  -7 441.462 95.1267  17
   4  -4  -7 449.705 108.583  15
   4  -4  -6 2620.75 186.095  18
   4  -4  -6 2447.20 182.832  17
   4  -4  -6 2590.30 202.340  15
   4  -4  -5 408.808 88.1957  18
   4  -4  -5 520.140 102.754  17
   4  -4  -5 655.026 127.648  15
   4  -4  -4 2940.61 180.984   7
   4  -4  -4 2544.61 173.585  17
   4  -4  -4 2790.59 212.017  15
   4  -4  -3 4702.81 220.450  17
   4  -4  -3 5163.66 266.036  15
   4  -4  -3 4904.76 231.655   7
   4  -4  -2 2834.91 183.269   8
   4  -4  -2 2366.30 190.245  15
   4  -4  -2 2392.86 165.808   7
   4  -4  -2 2116.27 157.539  13
   4  -4  -1 672.282 126.219  26
   4  -4  -1 916.538 117.020   8
   4  -4  -1 651.782 98.8635   7
   4  -4  -1 550.411 89.0723  13
   4  -4   0 567.453 91.2932  13
   4  -4   0 617.424 114.379  26
   4  -4   0 400.358 86.9217   8
   4  -4   0 567.611 90.0260   7
   4  -4   1 482.209 89.3145  25
   4  -4   1 452.011 83.0882   8
   4  -4   1 522.245 107.822  26
   4  -4   1 584.302 98.7475   7
   4  -4   2 948.258 107.020   8
   4  -4   2 1201.92 145.578  26
   4  -4   2 1128.07 123.202  25
   4  -4   3 3069.37 182.917   8
   4  -4   3 3376.58 203.664  25
   4  -4   3 3452.42 224.743  26
   4  -4   3 3103.38 188.273   6
   4  -4   4 30042.4 551.694   8
   4  -4   4 30496.7 649.796  26
   4  -4   4 31303.1 602.661  25
   4  -4   5 4580.82 261.917  26
   4  -4   5 4966.26 249.488  25
   4  -4   6 382.733 98.7471  25
   4  -4   6 396.501 71.5528   7
   4  -4   6 412.336 107.678  26
   4  -4   7 927.739 130.717  26
   4  -4   7 1054.17 123.191  25
   4  -4   8 605.910 99.0947  26
   4  -4   8 461.087 81.4267  25
   4  -4   9 359.333 68.3943  26
   4  -3 -11 23.4182 48.4944  17
   4  -3 -10 36.1320 58.5248  18
   4  -3 -10 29.0601 65.4742  17
   4  -3  -9 6575.65 285.458  18
   4  -3  -9 6428.39 272.607  17
   4  -3  -8 5722.19 277.957  18
   4  -3  -8 5487.52 265.137  17
   4  -3  -7 7976.00 324.777  18
   4  -3  -7 8068.38 317.510  17
   4  -3  -6 2446.50 185.205  18
   4  -3  -6 2510.51 190.195  17
   4  -3  -6 2703.15 201.766  15
   4  -3  -6 2204.14 166.446  12
   4  -3  -5 339.535 82.8144  18
   4  -3  -5 450.941 103.757  17
   4  -3  -5 406.551 106.785  15
   4  -3  -5 375.561 88.9023  12
   4  -3  -4 2470.34 162.762  18
   4  -3  -4 2422.15 171.471  17
  -4   3   4 2605.76 315.987   3
   4  -3  -4 2516.47 186.520  15
   4  -3  -4 2450.28 162.214   7
  -4   3   3 4573.86 395.187   3
   4  -3  -3 3762.48 194.578  17
   4  -3  -3 3910.54 217.679  15
   4  -3  -3 4646.97 220.905   8
   4  -3  -3 3711.16 193.881   7
   4  -3  -2 1883.85 140.650   7
   4  -3  -2 2315.59 157.310   8
   4  -3  -1 3675.60 184.346   8
   4  -3  -1 3578.17 190.736   7
   4  -3   0 82.9345 68.0871   8
   4  -3   0 312.178 71.5498   7
   4  -3   1 12721.5 368.122  26
   4  -3   1 12239.9 351.334   7
   4  -3   2 19225.9 794.042   2
   4  -3   2 18804.0 458.393  26
   4  -3   2 19258.0 419.086  25
   4  -3   3 27267.0 526.829  25
   4  -3   3 26559.5 562.006  26
   4  -3   3 27070.5 977.806   2
   4  -3   3 26570.1 525.191   6
   4  -3   4 1581.16 154.549  26
   4  -3   4 1547.43 148.599  25
   4  -3   4 1512.35 133.816   6
   4  -3   5-50.1131 90.9029  26
   4  -3   5 130.419 82.0812  25
   4  -3   6 3521.84 229.672  26
   4  -3   6 3534.26 213.257  25
   4  -3   7 227.522 86.4327  26
   4  -3   7 98.5250 69.4684  25
  -4   3  -7 145.660 56.7517  20
   4  -3   8 2157.78 173.003  26
   4  -3   8 2015.84 156.179  25
  -4   3  -8 2098.97 144.936  20
   4  -3   9 51.5918 56.8889  26
   4  -3   9-11.8339 49.0785  25
  -4   3  -9 76.3987 48.3310  20
   4  -3  10 685.306 77.2005  26
   4  -2 -11 3873.96 173.401  17
   4  -2 -10 58.9953 67.0856  18
   4  -2 -10 31.5569 75.5162  17
   4  -2  -9 439.082 103.251  18
   4  -2  -9 485.391 112.547  17
   4  -2  -8 391.520 100.844  18
   4  -2  -8 743.768 125.665  17
   4  -2  -7 2482.12 192.091  18
   4  -2  -7 2699.28 198.153  17
   4  -2  -6 2044.73 169.373  18
   4  -2  -6 1813.17 162.797  15
   4  -2  -6 1587.80 138.042  12
   4  -2  -6 2012.01 166.241  17
   4  -2  -5 32.9840 66.3300  18
   4  -2  -5 30.5538 77.8326  17
  -4   2   5-179.636 119.546   3
   4  -2  -5 64.3237 72.3547  15
   4  -2  -5 46.5870 65.9622  12
  -4   2   4 13657.8 672.628   3
   4  -2  -4 12113.9 339.392  17
   4  -2  -4 12731.7 338.539   7
  -4   2   3 5430.49 397.602   3
   4  -2  -3 5845.97 219.359   8
   4  -2  -3 5337.15 219.247   7
  -4   2   2 10951.2 540.500   3
  -4   2   1 6855.50 401.837   3
  -4   2   0 16224.3 568.141   3
   4  -2   1 11442.4 556.319   2
   4  -2   2 1390.52 225.804   2
   4  -2   3 260.395 156.286   2
   4  -2   3 330.883 73.1541  25
   4  -2   3 199.487 52.0733   6
   4  -2   3 473.879 93.7755  23
   4  -2   4 3.80066 124.409   2
   4  -2   4-60.6216 74.4578  26
   4  -2   4-32.5660 69.4360  25
   4  -2   4-29.7100 56.1439   6
   4  -2   5 3329.89 207.780  26
   4  -2   5 3615.60 204.779  25
   4  -2   5 3699.95 201.476   6
   4  -2   6 7945.31 328.154  26
   4  -2   6 7909.24 306.335  25
   4  -2   7 45.2471 75.6664  26
   4  -2   7 23.1832 68.4163  25
   4  -2   8 3519.18 225.089  26
   4  -2   8 3997.10 212.275  25
   4  -2   9 34.7938 60.9366  26
   4  -2   9 54.7624 55.0331  25
  -4   2  -9 34.5159 61.7793  20
   4  -2  10 213.054 62.7681  26
  -4   2 -10 153.376 58.3477  20
   4  -1 -11 2700.19 149.256  21
   4  -1 -11 2905.18 155.622  17
   4  -1 -10 196.540 77.0442  18
   4  -1 -10 218.935 83.1293  17
   4  -1 -10 190.487 68.1542  21
   4  -1  -9 4067.56 231.820  18
   4  -1  -9 4146.20 231.887  17
   4  -1  -9 3846.26 218.606  21
   4  -1  -8 1448.87 157.634  18
   4  -1  -8 1591.24 159.515  17
   4  -1  -8 1286.71 133.578  21
   4  -1  -7 1515.61 158.894  18
   4  -1  -7 1515.19 156.144  17
   4  -1  -7 1390.49 136.104  21
   4  -1  -6 3811.69 213.544  18
   4  -1  -6 4019.39 224.653  17
   4  -1  -6 3670.65 194.030  21
  -4   1   6 3995.29 394.047   3
   4  -1  -5 3471.24 195.488  18
   4  -1  -5 3464.73 188.466  17
  -4   1   5 3742.62 363.424   3
  -4   1   4 166.705 86.0185   3
  -4   1   3 7445.74 449.290   3
  -4   1   2 3400.39 291.524   3
  -4   1   1 365.803 101.560   3
   4  -1   0 16292.5 595.343   2
  -4   1   0 16538.8 532.045   3
   4  -1   1 3267.71 282.634   2
   4  -1   2 34176.5 916.438   2
   4  -1   3 11728.6 570.963   2
   4  -1   4 2607.04 301.125   2
   4  -1   4 3309.01 177.371  25
   4  -1   4 3330.40 180.761  23
   4  -1   4 3014.13 172.537   6
   4  -1   5 2854.18 175.384  25
   4  -1   5 2549.65 310.495   2
   4  -1   5 2459.26 169.531  26
   4  -1   5 3072.06 184.706   6
   4  -1   6 5709.74 257.465  25
   4  -1   6 5739.88 269.439  26
   4  -1   7 3991.89 233.880  26
   4  -1   7 4346.37 226.557  25
   4  -1   8 1477.94 154.040  26
   4  -1   8 1543.87 143.443  25
   4  -1   9 283.287 78.3934  26
   4  -1   9 425.482 85.7436  25
   4  -1  10 380.377 76.9631  26
  -4   1 -10 320.778 77.5218  20
   4  -1  11 1118.02 92.1852  26
  -4   1 -11 995.031 88.3717  20
   4   0 -11 335.341 70.6902  17
   4   0 -11 227.485 64.3606  21
   4   0 -10 507.095 95.3110  21
   4   0 -10 613.963 98.5967  17
   4   0  -9 30.8352 62.3615  18
   4   0  -9 94.7439 86.7410  17
   4   0  -9 43.2209 67.0320  21
   4   0  -8 374.363 98.2247  18
   4   0  -8 414.056 104.095  17
   4   0  -8 344.858 92.6890  21
   4   0  -7-7.62373 68.6621  18
   4   0  -7 27.7992 81.5595  17
   4   0  -7 193.998 76.4066  21
   4   0  -6 3250.67 197.181  18
   4   0  -6 3339.12 196.011  17
   4   0  -6 3147.56 186.565  21
  -4   0   6 3218.43 350.075   3
  -4   0   5 6805.48 472.082   3
  -4   0   4 1673.26 228.610   3
  -4   0   3 14063.7 586.733   3
  -4   0   2 3748.34 285.863   3
  -4   0   1 3184.37 243.172   3
   4   0   0 127.904 94.1789   2
  -4   0   0-31.3304 54.3111   3
   4   0   1 1646.78 194.871   2
  -4   0  -1 1679.66 148.367   3
   4   0   2 995.795 173.152   2
   4   0   3 4940.68 351.703   2
   4   0   4 128.387 110.139   2
   4   0   5 2987.23 174.658  25
   4   0   5 2967.37 322.267   2
   4   0   5 3006.11 182.189  23
   4   0   5 3732.26 200.845   6
   4   0   6 3422.06 203.505  26
   4   0   6 3859.50 211.283  25
   4   0   6 3657.43 373.564   2
   4   0   7 933.343 128.153  26
   4   0   7 985.564 123.344  25
   4   0   8 5892.57 262.978  25
   4   0   8 5564.48 273.955  26
   4   0   9 450.326 84.6912  25
   4   0   9 468.563 99.2755  26
   4   0  10 2165.95 158.105  26
  -4   0 -10 1891.05 150.487  20
   4   0  11 207.118 51.3546  26
  -4   0 -11 172.708 60.6666  20
   4   1 -11 244.767 68.8352  21
   4   1 -10 301.662 74.2623  17
   4   1 -10 224.670 83.9775  21
   4   1  -9 571.119 98.6614  17
   4   1  -9 431.995 95.2304  21
   4   1  -8 1729.24 156.215  18
   4   1  -8 1891.32 156.653  17
   4   1  -8 1600.81 159.253  21
   4   1  -7 5851.94 267.397  18
   4   1  -7 5535.13 246.388  17
   4   1  -7 5196.24 253.598  21
   4   1  -6 4477.33 224.054  18
   4   1  -6 4804.53 217.318  17
   4   1  -6 4487.76 221.404  21
  -4  -1   6 4920.31 421.893   3
  -4  -1   5 244.527 127.736   3
  -4  -1   4 2718.42 275.472   3
   4   1  -3 6718.43 344.148   5
  -4  -1   3 5959.93 379.717   3
   4   1  -2 33789.6 778.849   5
  -4  -1   2 34379.6 826.988   3
   4   1  -1 3361.19 255.949   5
  -4  -1   1 2945.19 230.670   3
   4   1   0 105.536 71.0043   2
  -4  -1   0 159.245 67.6002   3
  -4  -1  -1 621.832 95.1668   3
   4   1   1 466.411 116.258   2
   4   1   2 13144.1 496.748   2
   4   1   3 60060.5 1141.69   2
   4   1   4 4344.48 345.897   2
   4   1   5 957.113 195.414   2
   4   1   6 315.236 145.492   2
   4   1   6 490.460 90.2499  25
   4   1   7 1260.06 129.023  25
   4   1   8 5242.73 245.386  25
   4   1   9 4734.41 246.438  26
   4   1   9 5240.27 233.903  25
  -4  -1  -9 4306.80 216.210  21
   4   1  10 528.737 93.4410  26
  -4  -1 -10 422.579 71.6451  21
   4   1  11 446.935 72.8650  26
  -4  -1 -11 505.260 83.1386  20
   4   2 -11 572.671 87.6262  10
   4   2 -11 494.977 80.1586  21
   4   2 -10 36.0781 68.4848  21
   4   2  -9 277.457 90.8962  21
   4   2  -9 251.023 75.0096  20
   4   2  -8 1118.85 139.447  21
   4   2  -8 939.208 121.861  20
   4   2  -7 1642.29 154.827  21
   4   2  -7 1489.98 146.325  20
   4   2  -6 3696.77 206.810  21
  -4  -2   6 3950.50 376.120   3
   4   2  -6 3577.12 199.873  20
  -4  -2   5 1377.12 227.416   3
  -4  -2   4 1758.57 235.497   3
   4   2  -4 1623.64 187.577   5
  -4  -2   3 2379.34 247.357   3
   4   2  -3 2610.61 231.172   5
  -4  -2   2 10793.6 471.891   3
   4   2  -2 10557.3 445.510   5
  -4  -2   1 5067.89 299.826   3
   4   2  -1 4932.11 305.556   5
  -4  -2   0 999.518 131.930   3
   4   2   0 1045.47 122.668   2
   4   2   0 977.274 160.142   5
   4   2   1 9026.98 360.035   2
  -4  -2  -1 9132.52 335.215   3
   4   2   1 9628.17 419.570   5
   4   2   2-57.0102 70.2247   2
   4   2   3-87.0336 89.7788   2
   4   2   4 238.601 113.424   2
   4   2   5 2191.59 263.325   2
   4   2   6 3621.63 195.851  25
   4   2   6 3588.54 360.949   2
   4   2   7 3434.11 195.652  25
   4   2   8 501.852 95.6755  25
   4   2   9 1086.24 114.509  25
   4   2  10 47.3729 58.3967  26
  -4  -2 -10 63.4196 58.4454  21
   4   2  11-22.8111 45.3077  26
  -4  -2 -11-14.1222 47.0572  21
  -4  -2 -11 9.57088 52.5079  20
   4   3 -11 740.592 81.4906  10
   4   3 -10 382.686 83.7189  10
   4   3 -10 296.813 77.1169  21
   4   3  -9-32.5799 68.6926  21
   4   3  -9-144.120 78.2809  20
   4   3  -8 540.122 108.818  21
   4   3  -8 536.383 99.3542  20
   4   3  -7 181.770 81.7349  21
   4   3  -7 41.8621 71.7048  20
   4   3  -6 2957.81 193.060  21
  -4  -3   6 3483.74 360.319   3
   4   3  -6 2683.99 188.807  20
   4   3  -5 11484.7 337.791  21
  -4  -3   5 11686.9 604.112   3
   4   3  -5 11070.5 335.227  20
  -4  -3   4 30049.5 904.154   3
   4   3  -4 30558.3 831.546   5
  -4  -3   3 36497.5 932.844   3
   4   3  -3 35085.5 867.876   5
   4   3  -2 29.5565 95.4901   5
  -4  -3   2 81.7670 81.3645   3
  -4  -3   1 8122.82 390.007   3
   4   3  -1 8887.61 423.902   5
  -4  -3   0 2971.75 226.186   3
   4   3   0 3323.78 262.799   5
  -4  -3  -1 1090.11 132.209   3
   4   3   1 1089.35 124.601   2
   4   3   1 1004.20 154.930   5
   4   3   2 4777.24 283.303   2
   4   3   2 5092.11 315.419   5
   4   3   3 832.713 145.332   2
   4   3   3 799.158 139.779   5
   4   3   4 2587.09 264.168   2
   4   3   5 9372.98 524.569   2
   4   3   6 2107.13 151.687  25
   4   3   6 1843.98 263.803   2
   4   3   7 6821.37 272.347  25
   4   3   8 2187.40 161.069  25
   4   3   8 2050.18 151.375  24
   4   3   9 2506.12 163.307  25
  -4  -3 -10 100.939 65.4420  21
  -4  -3 -11 1247.09 110.306  21
  -4  -3 -11 1215.31 110.566  20
  -4  -4  11 15.9341 45.9853  19
   4   4 -10 1511.30 119.413  10
   4   4  -9 614.328 97.3792  10
   4   4  -9 654.415 100.499  21
   4   4  -9 604.994 112.343  20
   4   4  -8 1724.19 155.567  10
   4   4  -8 1984.68 170.229  21
   4   4  -8 1920.40 175.200  20
   4   4  -7 1593.06 150.586  21
   4   4  -7 1417.36 155.600  20
   4   4  -6 642.473 115.257  21
   4   4  -6 478.607 105.227  20
  -4  -4   5 41.1342 97.1326   3
   4   4  -5 9.00172 61.2515  21
   4   4  -5 63.7628 66.9302  20
  -4  -4   4 25747.8 858.638   3
   4   4  -4 25418.6 824.073   5
  -4  -4   3 146176. 1918.29   3
   4   4  -3 144145. 1891.57   5
  -4  -4   2 155489. 1871.74   3
   4   4  -2 156318. 1910.07   5
  -4  -4   1 24686.0 703.168   3
   4   4  -1 24283.4 736.299   5
   4   4   0 640.235 145.085   5
  -4  -4   0 578.663 118.981   3
   4   4   1 703.263 138.454   5
   4   4   2 8600.47 424.853   5
   4   4   3 8137.79 399.766   2
   4   4   3 8481.26 410.837   5
   4   4   4 9402.75 477.264   2
   4   4   5 19158.5 750.909   2
   4   4   6 5983.21 255.150  25
   4   4   6 5572.53 455.458   2
   4   4   7 12355.2 370.400  25
   4   4   8 37160.7 631.358  25
   4   4   9 4505.03 224.075  24
   4   4  10 264.475 65.7347  24
  -4  -4 -10 263.244 82.0297  21
  -4  -4 -11 229.305 67.5501  21
  -4  -5  10 621.235 93.3707  19
  -4  -5   9 232.927 84.8226  19
   4   5  -8 309.192 82.2508  10
   4   5  -8 359.617 102.023  20
   4   5  -7 781.413 109.337  10
   4   5  -7 672.142 120.431  20
   4   5  -6 620.046 103.027  10
   4   5  -6 620.512 121.148  20
   4   5  -5 526.135 167.367   5
  -4  -5   5 126.082 123.907   3
   4   5  -5 336.045 89.7416  10
   4   5  -5 280.847 92.2727  20
   4   5  -4 10068.5 319.431  10
  -4  -5   4 9477.39 550.951   3
   4   5  -4 9896.93 334.145  20
   4   5  -4 10638.0 587.193   5
  -4  -5   4 10673.6 348.756  19
   4   5  -3 933.205 210.250   5
  -4  -5   3 640.099 164.806   3
  -4  -5   2 27226.5 827.982   3
   4   5  -2 27522.6 871.084   5
  -4  -5   1 20739.7 691.135   3
   4   5  -1 20567.5 740.579   5
   4   5   0 127.629 127.211   5
   4   5   1 185.157 111.230   5
   4   5   2 6402.47 384.900   5
   4   5   3 49.3123 93.4552   5
   4   5   4 41.4304 88.7896   2
   4   5   5 5567.49 417.526   2
   4   5   6 612.560 97.0494  25
   4   5   6 646.062 187.310   2
   4   5   7 31335.7 592.152  25
   4   5   8 13939.8 386.845  25
   4   5   9 1584.49 140.928  24
   4   5  10 652.161 91.1724  24
  -4  -5 -10 681.530 104.468  21
  -4  -5 -11 16.2866 45.8085  21
  -4  -6  10 34.4790 45.0130  19
  -4  -6   9 1402.05 133.646  19
  -4  -6   8 30.7155 69.1726  19
  -4  -6   7 87.3343 81.0681  19
  -4  -6   6 63.7791 73.8913  19
   4   6  -6 52.0235 58.5804  10
  -4  -6   5 34.2368 70.6557  19
   4   6  -5 48.5844 65.4108  10
   4   6  -4 2500.58 170.876  10
  -4  -6   4 2676.30 197.123  19
   4   6  -3 2636.28 167.871  10
  -4  -6   3 2682.83 283.679   1
  -4  -6   3 2448.94 178.739  19
  -4  -6   2 2764.76 264.488   1
  -4  -6   2 2989.95 185.080  19
  -4  -6   1 396.511 127.130   1
   4   6   0 266.279 162.344   5
   4   6   1 2475.83 276.409   5
   4   6   2 815.781 167.018   5
  -4  -6  -4 2160.79 165.883  19
  -4  -6  -5 551.053 95.9248  19
   4   6   6 3002.39 190.307  25
   4   6   7 4116.44 220.841  25
  -4  -6  -7 4332.77 263.752  11
  -4  -6  -8 230.401 85.8759  11
   4   6   8 263.922 74.4036  25
   4   6   9 58.1490 57.9952  24
  -4  -6  -9 9.66148 57.2967  11
   4   6  10 371.250 70.8798  24
  -4  -6 -10 361.749 73.8736  21
  -4  -6 -11 420.865 62.8672  21
  -4  -7   9 19.3166 52.3502  19
  -4  -7   8 354.858 86.7469  19
  -4  -7   7 764.328 124.625  19
  -4  -7   6 12.9813 72.0869  19
  -4  -7   5-48.3524 75.0112  19
  -4  -7   4 134.759 87.6008  19
   4   7  -3 2810.96 175.706  10
  -4  -7   3 2775.52 200.198  19
   4   7  -2 2497.52 165.607  10
  -4  -7   2 2721.34 195.041  19
   4   7  -1 1583.23 133.152  10
  -4  -7   1 1782.07 160.587  19
  -4  -7   0 512.342 92.3044  19
   4   7   1 3341.47 343.050   5
  -4  -7  -1 3748.82 219.314  19
   4   7   2 4681.55 380.035   5
  -4  -7  -2 4983.25 252.065  19
  -4  -7  -3 867.548 122.888  19
  -4  -7  -4 211.899 75.5409  19
  -4  -7  -5 347.344 88.0624  19
  -4  -7  -6 462.904 96.8678  19
   4   7   7 3949.44 218.832  25
  -4  -7  -8 144.617 79.3481  11
   4   7   8 141.188 60.0408  25
   4   7   9 233.205 71.2338  24
  -4  -7  -9 149.865 67.4310  21
  -4  -7  -9 196.543 75.4736  11
   4   7  10 50.9015 45.6845  24
  -4  -7 -10 87.1557 45.6191  21
  -4  -7 -10 72.6037 51.0917  11
  -4  -8   8 114.069 52.6174  19
  -4  -8   7 55.5995 62.1732  19
  -4  -8   6 214.646 92.2681  19
  -4  -8   5 109.115 86.8262  19
  -4  -8   4 837.787 131.829  19
  -4  -8   3 313.316 104.416  19
  -4  -8   2 4624.54 264.525  19
  -4  -8   1 3767.47 236.185  19
  -4  -8   0 1375.56 154.139  19
  -4  -8  -1 52.8360 70.2984  19
  -4  -8  -2 20.4347 74.2764  19
  -4  -8  -3 297.484 81.9499  19
  -4  -8  -4 177.933 72.7361  14
  -4  -8  -4 298.644 101.857  19
  -4  -8  -5 295.582 81.1404  14
  -4  -8  -5 283.451 92.0677  19
  -4  -8  -6 47.7734 71.1956  14
  -4  -8  -6 106.591 75.7660  19
   4   8   7 1113.64 121.396  25
  -4  -8  -8 678.064 112.302  11
   4   8   8 555.178 90.4270  24
   4   8   9 418.847 72.9429  24
  -4  -8  -9 375.654 80.6170  11
   4   8  10 770.620 78.6690  24
  -4  -9   7 81.5474 54.5757  19
  -4  -9   6 511.564 94.5807  19
  -4  -9   5 822.133 119.894  19
  -4  -9   5 1040.13 118.963  14
  -4  -9   4 753.088 124.592  19
  -4  -9   4 685.825 104.803  14
  -4  -9   3 17.4833 76.3187  19
  -4  -9   3 32.4722 57.9216  14
  -4  -9   2 2625.31 183.844  14
  -4  -9   2 2478.20 202.055  19
  -4  -9   1 1791.40 158.301  14
  -4  -9   1 1839.65 177.129  19
  -4  -9   0 12584.6 399.314  14
  -4  -9   0 12929.7 439.471  19
  -4  -9  -1 806.890 136.510  19
  -4  -9  -1 753.917 114.131  14
  -4  -9  -2 2965.78 202.096  14
  -4  -9  -2 3368.04 232.274  19
  -4  -9  -3 24.5762 78.9824  19
  -4  -9  -3 96.9770 56.3897  14
  -4  -9  -4 545.418 108.710  14
  -4  -9  -4 451.328 106.940  19
  -4  -9  -5 1893.31 171.111  14
  -4  -9  -5 2156.94 192.630  19
  -4  -9  -6 1959.42 165.864  14
  -4  -9  -6 2357.84 191.682  19
   4   9   7 990.335 103.476  25
  -4  -9  -8 45.9496 63.6642  11
   4   9   8 28.9606 42.3982  24
   4   9   9 922.702 86.5768  24
  -4  -9  -9 787.747 94.2033  11
  -4 -10   6 14.6073 43.7024  19
  -4 -10   5 701.004 99.6103  19
  -4 -10   4 184.351 78.8154  19
  -4 -10   4 96.5709 58.8315  14
  -4 -10   3 1191.98 136.780  19
  -4 -10   3 1077.41 117.077  14
  -4 -10   2 137.016 85.6814  19
  -4 -10   2 138.441 68.5769  14
  -4 -10   1 828.388 127.893  19
  -4 -10   1 901.701 115.199  14
  -4 -10   0 582.768 119.255  19
  -4 -10   0 698.884 105.576  14
  -4 -10  -1 625.108 119.356  19
  -4 -10  -1 466.118 100.828  14
  -4 -10  -2 1030.94 141.474  19
  -4 -10  -2 924.265 121.508  14
  -4 -10  -3 189.217 80.2144  14
  -4 -10  -3 123.065 74.3542  19
  -4 -10  -4-1.39226 67.5580  14
  -4 -10  -4 5.22611 80.6800  19
  -4 -10  -5 273.882 80.9859  14
  -4 -10  -5 347.456 98.3208  19
  -4 -10  -6 974.639 112.138  14
   4  10   6 994.578 96.8781  24
   4  10   7 1762.96 117.990  24
  -4 -10  -7 2061.47 157.881  11
  -4 -10  -8 256.105 59.8149  11
   4  10   8 326.208 50.8837  24
  -4 -11   4 110.916 47.4613  19
  -4 -11   3 2125.47 149.290  19
  -4 -11   2 627.048 98.0776  19
  -4 -11   2 477.762 79.2335  14
  -4 -11   1 150.987 75.4327  19
  -4 -11   1-4.30443 49.4195  14
  -4 -11   0 185.890 72.5480  19
  -4 -11   0 197.417 57.9401  14
  -4 -11  -1 1789.74 145.469  14
  -4 -11  -1 1999.68 166.321  19
  -4 -11  -2 2770.01 178.362  14
  -4 -11  -2 3043.14 198.293  19
  -4 -11  -3 2168.89 156.927  14
  -4 -11  -3 2715.19 189.924  19
  -4 -11  -4 3826.72 199.313  14
  -4 -11  -4 4193.96 222.104  19
  -4 -11  -5 1586.18 127.317  14
   4  11   6 130.826 42.5246  25
  -4 -12   1 488.639 74.4410  19
  -4 -12   0 877.320 93.6810  19
  -4 -12  -1 1578.65 122.301  19
  -4 -12  -2-67.4590 52.5233  19
  -4 -12  -3 4544.62 193.977  19
   5  -7  -5 1528.28 116.878  15
   5  -7  -5 1514.46 108.150  13
   5  -7  -4 450.619 84.3295  15
   5  -7  -4 529.979 72.8918  13
   5  -7  -3 143.530 75.0322  15
   5  -7  -3 242.857 58.1389  13
   5  -7  -2 234.415 55.3133   7
   5  -7  -2 124.806 76.2502  15
   5  -7  -1 1437.46 136.435  15
   5  -7  -1 1593.76 123.375   7
   5  -7   0 493.068 97.3152  15
   5  -7   0 653.918 84.8877   7
   5  -7   1 162.402 74.5467  15
   5  -7   1 35.7489 46.1768   7
   5  -7   2 6.90640 58.9350  15
   5  -7   2 33.1411 46.6063   7
   5  -7   3 1581.51 120.199  15
   5  -6  -7 280.540 67.4005  13
   5  -6  -6 183.895 70.5628  15
   5  -6  -6 305.593 76.1567  13
   5  -6  -5 62.1134 69.7903  15
   5  -6  -5-74.6307 68.3643  13
   5  -6  -4 1065.67 119.121  13
   5  -6  -4 1260.13 140.935  15
   5  -6  -3 804.601 122.615  15
   5  -6  -3 965.211 106.030   7
   5  -6  -3 945.619 112.749  13
   5  -6  -2 3009.10 203.083  15
   5  -6  -2 3384.24 194.160   7
   5  -6  -2 3181.29 178.406  13
   5  -6  -1 1269.74 144.964  15
   5  -6  -1 1174.39 125.887   7
   5  -6   0 339.128 104.289  15
   5  -6   0 352.431 81.1335   7
   5  -6   1 117.323 64.4777   7
   5  -6   1 43.9281 50.8016   6
   5  -6   2 3093.60 188.716   7
   5  -6   3 326.066 89.2484  26
   5  -6   3 290.073 73.1637   7
   5  -6   4 1023.07 114.668  26
   5  -6   4 1068.72 101.985   7
   5  -6   5 1318.91 111.897  26
   5  -5  -8 571.839 71.7815  17
   5  -5  -8 463.620 77.2833  13
   5  -5  -7 16.7539 50.6623  17
   5  -5  -7-50.6948 65.8305  13
   5  -5  -6 1947.46 139.923  17
   5  -5  -6 2003.13 163.892  15
   5  -5  -6 2293.98 169.312  13
   5  -5  -5 7354.33 263.407  17
   5  -5  -5 6983.91 299.842  15
   5  -5  -5 7672.20 299.074  13
   5  -5  -4 8848.34 341.625  15
   5  -5  -4 9223.05 307.347   7
   5  -5  -4 8974.23 325.558  13
   5  -5  -3 2239.25 193.742  15
   5  -5  -3 2465.11 175.464   7
   5  -5  -3 2512.89 182.607  13
   5  -5  -2 111.208 98.5763  15
   5  -5  -2-14.5509 69.5513  13
   5  -5  -2 57.3098 69.1931   7
   5  -5  -1 68.5711 85.9086  15
   5  -5  -1-53.0717 73.1595   7
   5  -5  -1 75.3408 70.4816  13
   5  -5   0 417.265 104.785   8
   5  -5   0 6.14355 69.6085   7
   5  -5   1 5875.38 260.987   8
   5  -5   1 5821.00 290.470  26
   5  -5   1 6196.82 286.319   7
   5  -5   2 88.7771 93.1310  26
   5  -5   2 148.650 79.6952   8
   5  -5   2-31.3261 58.2084  25
   5  -5   2 18.7339 65.1052   7
   5  -5   2-100.401 67.9721   6
   5  -5   3 2798.15 172.755   8
   5  -5   3 2846.88 207.722  26
   5  -5   3 2872.98 182.994  25
   5  -5   3 3013.12 198.296   7
   5  -5   4 308.857 92.8049  26
   5  -5   4 290.279 72.0978   8
   5  -5   4 237.221 80.1050  25
   5  -5   4 275.847 73.1221   7
   5  -5   5 67.9409 61.2534  26
   5  -5   5 157.394 69.9319  25
   5  -5   5 252.854 61.9390   7
   5  -5   6 332.236 75.2468  26
   5  -5   6 324.184 75.0841  25
   5  -5   7 2122.49 120.029  25
   5  -4  -9 21.5468 49.9304  17
   5  -4  -9 7.03798 47.3874  13
   5  -4  -8 2610.76 165.558  18
   5  -4  -8 2794.38 165.271  17
   5  -4  -8 2592.55 161.937  13
   5  -4  -7 339.297 79.3371  18
   5  -4  -7 347.819 92.4676  17
   5  -4  -7 250.663 85.8170  13
   5  -4  -6 3527.06 202.858  18
   5  -4  -6 3312.74 199.853  17
   5  -4  -6 3080.62 204.433  15
   5  -4  -6 3274.92 209.685  13
   5  -4  -5 6951.12 274.691  18
   5  -4  -5 6944.99 281.929  17
   5  -4  -5 7186.08 313.784  15
   5  -4  -5 7499.02 310.001  13
   5  -4  -4 11493.8 352.899  17
   5  -4  -4 11697.0 394.906  15
   5  -4  -4 11927.1 367.001   7
   5  -4  -4 11846.7 379.495  13
   5  -4  -3 1519.81 139.688  17
   5  -4  -3 1690.21 168.792  15
   5  -4  -3 1698.73 154.285   7
   5  -4  -3 1668.28 159.407  13
   5  -4  -2 2743.70 176.835  17
   5  -4  -2 2650.92 202.079  15
   5  -4  -2 2837.08 191.689   7
   5  -4  -2 2565.44 186.432  13
   5  -4  -1 7040.38 291.111   8
   5  -4  -1 6791.87 296.665   7
   5  -4  -1 6428.93 278.003  13
   5  -4   0 242.774 98.1449   8
   5  -4   0 199.700 79.9862   7
   5  -4   0 118.337 77.9582  13
   5  -4   1 4369.59 234.393   8
   5  -4   1 3962.34 244.146  26
   5  -4   1 4228.65 239.972   7
   5  -4   2 12261.9 374.489   8
   5  -4   2 12677.9 416.213  26
   5  -4   2 12941.4 372.026  25
   5  -4   2 13051.9 409.676   7
   5  -4   3 4725.49 234.493   8
   5  -4   3 5242.70 271.788  26
   5  -4   3 5172.37 245.459  25
   5  -4   3 5058.19 254.870   7
   5  -4   3 5181.39 250.384   6
   5  -4   4 643.263 118.811  26
   5  -4   4 726.115 111.576  25
   5  -4   4 620.276 94.8269   7
   5  -4   4 636.770 99.0529   8
   5  -4   5-108.717 66.4495   8
   5  -4   5-19.7252 67.8509  26
   5  -4   5 2.38260 66.8003  25
   5  -4   5 14.3831 51.3678   7
   5  -4   6 56.6652 67.7747  25
   5  -4   6 81.0303 69.4793  26
   5  -4   7 1236.01 119.010  26
   5  -4   7 1192.71 111.932  25
   5  -4   8 40.8589 46.0802  26
   5  -4   8-33.3975 41.7541  25
   5  -3 -10 1387.75 106.128  17
   5  -3  -9 3206.25 176.940  17
   5  -3  -9 2935.07 149.512  13
   5  -3  -8 107.216 68.1563  18
   5  -3  -8-3.26215 78.9069  17
   5  -3  -8 33.0646 62.2109  13
   5  -3  -7 7372.93 301.362  18
   5  -3  -7 7125.38 293.610  17
   5  -3  -7 6761.84 280.407  13
   5  -3  -6 4130.96 233.641  18
   5  -3  -6 4141.52 230.280  17
   5  -3  -6 4155.19 233.766  15
   5  -3  -6 4388.72 237.173  13
   5  -3  -5 153.751 68.0610  18
   5  -3  -5 124.090 82.8568  17
   5  -3  -5 55.1778 74.6862  15
   5  -3  -5-38.7726 91.2450  13
   5  -3  -4 3746.09 204.659  18
   5  -3  -4 3812.97 220.352  17
   5  -3  -4 3981.64 233.717  15
   5  -3  -4 4435.44 232.132   7
   5  -3  -4 3837.05 222.916  13
   5  -3  -3 6123.46 264.136  17
   5  -3  -3 6222.67 281.777  15
   5  -3  -3 6344.93 278.801   7
   5  -3  -3 6224.35 274.333  13
   5  -3  -2 1573.81 146.145  17
   5  -3  -2 2127.81 169.505   8
   5  -3  -2 1734.91 164.477  15
   5  -3  -2 1914.13 158.666   7
   5  -3  -2 1671.75 153.573  13
   5  -3  -1 2224.09 162.729  17
   5  -3  -1 2221.77 170.867   8
   5  -3  -1 2121.16 164.236   7
   5  -3  -1 2152.13 163.671  13
   5  -3   0 4636.96 219.653  17
   5  -3   0 4919.04 236.081   8
   5  -3   0 4888.44 252.490  26
   5  -3   0 5346.94 257.453   7
   5  -3   0 5145.86 237.605  13
   5  -3   1 389.540 92.9189  17
   5  -3   1 164.935 78.7775   8
   5  -3   1 370.479 99.3257  26
   5  -3   1 506.181 97.0500   7
   5  -3   1 240.601 88.5595  13
   5  -3   2 338.514 75.4920   8
   5  -3   2 645.341 115.427  26
   5  -3   2 480.615 90.6799  25
   5  -3   2 491.017 96.5395   7
   5  -3   3 12987.5 414.160  26
   5  -3   3 12718.0 394.433   7
   5  -3   3 13482.3 385.980  25
   5  -3   3 13203.0 402.558   6
   5  -3   4 17168.7 476.432  26
   5  -3   4 16833.2 445.286   7
   5  -3   4 17553.5 451.311  25
   5  -3   4 17033.0 442.794   6
   5  -3   5 3628.48 218.308  25
   5  -3   5 3617.90 202.157   7
   5  -3   5 3633.29 228.469  26
   5  -3   6 105.455 74.6277  26
   5  -3   6 149.570 87.3880  25
   5  -3   7 2120.78 166.272  26
   5  -3   7 2304.35 161.819  25
   5  -3   8 443.223 76.8108  26
   5  -3   8 417.905 76.5396  25
   5  -2 -10 46.8788 58.0044  17
   5  -2  -9 3155.32 186.009  17
   5  -2  -8 7479.71 309.169  18
   5  -2  -8 7506.31 297.454  17
   5  -2  -8 7460.62 268.935  13
   5  -2  -7 1530.58 153.128  18
   5  -2  -7 1635.66 166.084  17
   5  -2  -7 1522.08 141.106  13
   5  -2  -6 1812.31 167.684  18
   5  -2  -6 2087.59 177.167  17
   5  -2  -6 1855.14 156.763  13
   5  -2  -5 1574.35 149.564  18
   5  -2  -5 1532.43 156.985  17
   5  -2  -5 1547.35 149.077  13
   5  -2  -4 3683.11 207.964  18
   5  -2  -4 3858.41 219.415  17
   5  -2  -4 3650.77 213.645  13
   5  -2  -3 820.497 99.6226  18
   5  -2  -3 817.131 117.052  17
  -5   2   3 649.207 162.245   3
   5  -2  -3 1213.02 130.850   8
   5  -2  -3 964.573 122.731   7
   5  -2  -3 640.057 105.594  13
   5  -2  -2 931.460 115.323  17
  -5   2   2 1276.62 208.296   3
   5  -2  -2 1174.13 122.406   8
   5  -2  -2 1177.62 127.611   7
   5  -2  -2 1122.27 126.573  13
   5  -2  -1 569.079 96.0040  17
   5  -2  -1 334.184 74.4389   9
   5  -2  -1 416.011 78.1094   8
   5  -2  -1 438.795 84.7039   7
   5  -2  -1 367.339 87.4602  13
   5  -2   0 324.914 82.6481  17
   5  -2   0 356.690 83.0453   9
   5  -2   0 193.859 69.4392   8
   5  -2   0 483.086 87.5063   7
   5  -2   0 501.534 97.3310  13
   5  -2   1 408.295 94.9070  17
   5  -2   1 363.232 84.4237   9
   5  -2   1 449.736 90.0262   7
   5  -2   1 299.488 78.1362  23
   5  -2   1 371.976 88.5625  13
   5  -2   2 26094.6 493.303  17
   5  -2   2 25794.9 483.523   9
   5  -2   2 25339.9 972.922   2
   5  -2   2 25417.9 528.421  26
   5  -2   2 26146.8 498.620  25
   5  -2   2 25469.3 525.861   7
   5  -2   2 26754.0 501.969  23
   5  -2   2 25357.0 490.386  13
   5  -2   3 3524.51 209.257  26
   5  -2   3 3276.37 193.409   7
   5  -2   3 3585.11 199.799  25
   5  -2   3 3192.78 201.212   6
   5  -2   4 1487.45 146.530  26
   5  -2   4 1335.14 127.622   7
   5  -2   4 1536.19 151.766  25
   5  -2   4 1331.17 141.352   6
   5  -2   5 941.105 126.190  25
   5  -2   5 794.617 117.426  26
   5  -2   5 1172.66 133.994   6
   5  -2   6 715.378 110.339  26
   5  -2   6 713.947 113.942  25
   5  -2   7 556.833 100.486  26
   5  -2   7 555.545 103.986  25
   5  -2   8 497.425 88.6729  26
   5  -2   8 599.690 93.9982  25
  -5   2  -8 721.611 92.0166  20
   5  -2   9 250.565 63.5864  26
   5  -2   9 290.589 61.9410  25
  -5   2  -9 280.684 58.8888  20
   5  -1 -10 391.301 82.0814  17
   5  -1  -9 59.2223 76.4303  17
   5  -1  -8-8.27680 69.7231  18
   5  -1  -8-67.1782 93.1176  17
   5  -1  -8 1.81771 49.0006  21
   5  -1  -7 995.500 133.080  18
   5  -1  -7 1101.83 140.565  17
   5  -1  -7 790.641 106.802  13
   5  -1  -6 266.037 89.1389  18
   5  -1  -6 273.060 95.5245  17
   5  -1  -6 346.499 85.4013  13
   5  -1  -5 1284.62 137.984  18
   5  -1  -5 1330.40 147.329  17
   5  -1  -5 1208.85 131.239  13
   5  -1  -4-47.1465 63.8566  18
   5  -1  -4-33.2912 86.6935  17
   5  -1  -4-55.4046 77.1528  13
   5  -1  -3 342.134 69.2496  18
   5  -1  -3 512.546 95.2281  17
  -5   1   3 585.275 149.262   3
   5  -1  -3 795.349 100.107   8
   5  -1  -3 630.615 100.778   7
   5  -1  -3 429.489 85.1921  13
   5  -1  -2 9961.69 306.459  17
   5  -1  -2 9359.88 284.606   8
   5  -1  -2 9933.01 316.796   7
   5  -1  -2 9541.11 298.645  13
  -5   1   2 9762.28 536.446   3
   5  -1  -1 9374.73 284.050   8
   5  -1  -1 10224.3 311.927   7
  -5   1   1 9870.99 504.151   3
   5  -1   0 4796.04 215.060   7
   5  -1   1 238.918 130.985   2
   5  -1   1 284.934 68.3526   7
   5  -1   2 674.894 106.104  17
   5  -1   2 632.770 184.660   2
   5  -1   2 602.512 98.6382   9
   5  -1   2 460.393 76.7444  25
   5  -1   2 597.234 86.4281   7
   5  -1   2 468.406 87.3243  23
   5  -1   2 637.902 102.639  13
   5  -1   3 5151.83 225.795   9
   5  -1   3 4329.23 404.155   2
   5  -1   3 4835.42 220.896  25
   5  -1   3 4734.59 214.769   7
   5  -1   3 5796.06 242.540  23
   5  -1   3 4530.24 233.656   6
   5  -1   4 2282.80 165.003  25
   5  -1   4 2878.38 191.954  23
   5  -1   4 2568.22 180.604   6
   5  -1   5 964.228 121.064  26
   5  -1   5 978.825 119.901  25
   5  -1   5 1370.67 150.060   6
   5  -1   6 1485.67 151.720  25
   5  -1   6 1545.88 148.179  26
   5  -1   7 107.743 77.7333  25
   5  -1   7 40.9724 60.5354  26
   5  -1   8-21.5703 60.8603  26
   5  -1   8 37.7485 61.6001  25
   5  -1   9 261.461 66.7252  26
   5  -1   9 319.407 70.8716  25
  -5   1  -9 144.501 61.7741  20
  -5   1 -10 119.737 51.0319  20
   5   0 -11 29.7656 44.6970  10
   5   0 -10 62.9653 61.8150  17
   5   0  -9 787.305 114.170  17
   5   0  -9 601.706 96.7692  21
   5   0  -8 919.393 123.480  17
   5   0  -8 799.134 116.373  21
   5   0  -7-19.7215 70.2683  18
   5   0  -7 139.891 87.3560  17
   5   0  -7 99.6979 65.3411  21
   5   0  -6 30.9027 71.8881  18
   5   0  -6 142.617 74.8894  21
   5   0  -6 12.7614 85.4192  17
   5   0  -5 89.1415 67.6253  18
   5   0  -5-146.594 91.6535  17
  -5   0   5 100.434 119.057   3
   5   0  -5-69.9814 58.1732  21
   5   0  -5-88.9273 68.9786  13
   5   0  -4 55.6325 61.9480  18
   5   0  -4 154.284 77.5285  17
  -5   0   4-65.3580 118.796   3
   5   0  -4 115.079 73.1078  13
  -5   0   3 16670.9 716.176   3
  -5   0   2 811.449 168.715   3
   5   0  -2 684.220 97.0166   7
   5   0  -1 11729.7 318.009   7
  -5   0   1 12013.5 535.648   3
   5   0   0 272.217 119.742   2
   5   0   1 19245.8 714.082   2
   5   0   2 18459.1 730.394   2
   5   0   2 18277.6 424.601   6
   5   0   3 232.920 86.8052   9
   5   0   3 43.2166 110.442   2
   5   0   3 156.443 60.5533  25
   5   0   3 26.6935 65.1098  23
   5   0   3-9.74067 76.6262   6
   5   0   4-52.8550 94.6983   2
   5   0   4 39.8898 61.8599  25
   5   0   4 120.670 86.2264  23
   5   0   4 130.176 78.4258   6
   5   0   5 373.423 96.8720  25
   5   0   5 924.883 135.214   6
   5   0   6 3355.16 204.879  25
   5   0   7 9317.49 335.065  26
   5   0   7 9926.06 348.260  25
   5   0   8 3871.51 214.499  26
   5   0   8 3930.96 211.413  25
   5   0   9-31.0523 53.9084  26
   5   0   9 307.348 80.3829  25
   5   0  10 594.461 75.4495  26
   5   0  10 723.428 75.3580  25
  -5   0 -10 590.861 83.7776  20
   5   1 -11 312.708 60.1137  10
   5   1 -10 160.571 58.1891  17
   5   1  -9 970.163 117.091  17
   5   1  -9 920.446 120.568  21
   5   1  -8 656.087 107.744  17
   5   1  -8 705.714 118.623  21
   5   1  -7 14861.6 406.106  17
   5   1  -7 13904.8 417.234  21
   5   1  -6 27.4415 78.1833  17
   5   1  -6-1.44383 64.3148  21
  -5  -1   5 381.535 153.109   3
   5   1  -5 212.445 84.9030  17
   5   1  -5 170.992 66.7778  21
  -5  -1   4-21.3371 97.7277   3
   5   1  -4 280.247 81.1606  17
  -5  -1   3-5.63271 108.215   3
  -5  -1   2 1414.68 208.786   3
  -5  -1   1 6750.28 395.208   3
   5   1   0 6924.23 382.638   2
  -5  -1   0 7587.80 382.320   3
   5   1   1 3615.67 297.462   2
   5   1   2 7162.18 432.574   2
   5   1   3 26845.9 870.867   2
   5   1   3 26846.5 517.173   6
   5   1   4 7498.77 278.026  25
   5   1   4 7982.93 271.194   9
   5   1   4 6930.39 484.877   2
   5   1   4 7778.83 270.206  23
   5   1   4 7606.42 291.326   6
   5   1   5 1922.99 290.399   2
   5   1   5 1707.67 146.989  25
   5   1   5 1991.95 155.898  23
   5   1   6 3904.06 227.958  25
   5   1   7 11436.1 375.881  25
   5   1   8 5540.49 257.419  25
   5   1   9 2017.80 146.841  25
   5   1  10 54.9987 42.4533  25
  -5  -1 -11 80.8155 43.1013  20
   5   2 -11 311.762 59.9471  10
   5   2 -10 383.476 86.1317  10
   5   2  -9 1961.10 165.126  21
   5   2  -8 1186.03 138.582  21
   5   2  -7 1302.04 127.401  17
   5   2  -7 1299.02 145.770  21
   5   2  -6 875.374 110.596  17
   5   2  -6 865.618 119.900  21
  -5  -2   5 352.986 154.092   3
   5   2  -5 261.119 78.7405  17
   5   2  -5 246.576 79.1423  21
  -5  -2   4 27.8121 94.7202   3
  -5  -2   3 1625.27 231.280   3
   5   2  -3 1283.36 214.670   5
  -5  -2   2 2471.71 264.920   3
   5   2  -2 2340.19 251.653   5
  -5  -2   1 9477.33 465.290   3
   5   2  -1 9842.77 490.298   5
  -5  -2   0 2135.70 209.741   3
   5   2   0 1997.38 232.041   5
   5   2   1 9555.70 436.558   2
   5   2   2 4808.14 336.596   2
   5   2   3 834.372 174.682   2
   5   2   3 850.543 108.992   6
   5   2   4 1506.31 130.993   9
   5   2   4 1605.38 238.594   2
   5   2   4 1575.20 134.551  25
   5   2   4 1468.02 122.686  23
   5   2   4 1539.43 127.847  22
   5   2   5-33.1146 108.052   2
   5   2   5-1.18552 70.7494  25
   5   2   5 83.2026 78.5777  23
   5   2   5 117.917 74.5392  22
   5   2   6 931.147 121.903  25
   5   2   7 39.8923 63.0642  25
   5   2   8 56.0778 74.4203  25
   5   2   9 1514.19 128.733  25
  -5  -2  -9 1458.65 128.032  21
   5   2  10 738.095 82.0331  25
  -5  -2 -10 536.886 73.4413  21
  -5  -2 -11 122.250 49.4919  20
   5   3 -10-4.93431 52.2788  10
   5   3  -9 1202.22 133.186  10
   5   3  -8 563.946 111.122  21
   5   3  -7 6935.05 309.249  21
   5   3  -6 2176.20 179.374  21
  -5  -3   5 1334.70 236.650   3
   5   3  -5 1066.87 126.533  21
  -5  -3   4-17.9503 103.090   3
   5   3  -4 17.1090 67.6900  10
   5   3  -4-141.154 100.250   5
  -5  -3   3 241.972 128.360   3
   5   3  -3 222.155 99.6372   5
  -5  -3   2 44.5843 90.7185   3
   5   3  -2 2.42100 93.7416   5
  -5  -3   1 2676.46 257.593   3
   5   3  -1 3308.03 300.221   5
  -5  -3   0 1671.84 193.100   3
   5   3   0 1524.57 213.399   5
  -5  -3  -1 1252.63 153.018   3
   5   3   1 1338.61 201.350   5
   5   3   2 24491.5 703.716   2
   5   3   2 25543.1 796.427   5
   5   3   3 11214.6 525.311   2
   5   3   4 1591.36 223.413   2
   5   3   4 1500.21 133.643  25
   5   3   4 1450.82 122.023  22
   5   3   5 12208.3 372.284  25
   5   3   5 12630.7 329.091  23
   5   3   5 12172.3 340.103  22
   5   3   5 11809.1 631.752   2
   5   3   6 9860.58 341.573  25
   5   3   7-31.5489 68.6269  25
   5   3   8 106.627 65.3394  25
   5   3   9 166.655 59.8326  25
  -5  -3 -10 347.407 71.2579  21
  -5  -3 -11 457.298 59.6760  21
  -5  -3 -11 383.600 62.8167  20
  -5  -4  10 812.930 94.5726  19
   5   4 -10 1003.16 97.1661  10
  -5  -4   9 331.625 76.5570  19
   5   4  -9 380.277 86.0729  10
   5   4  -8 546.083 102.373  10
   5   4  -7 1618.40 159.147  10
   5   4  -6 4541.49 243.962  10
   5   4  -5 133.763 83.5540  10
  -5  -4   4 140.367 126.805   3
   5   4  -4 31.7157 63.5193  10
   5   4  -4 81.2388 92.0356   5
  -5  -4   3 102.555 115.208   3
   5   4  -3 61.8100 61.2589  10
   5   4  -3-14.4411 110.069   5
  -5  -4   2-114.753 119.713   3
   5   4  -2-97.3249 135.657   5
  -5  -4   1 136.153 93.7495   3
   5   4  -1 289.161 145.066   5
  -5  -4   0 5728.03 361.815   3
   5   4   0 5435.51 388.015   5
   5   4   1 2690.86 281.119   5
   5   4   2 553.869 148.225   5
   5   4   3 2579.64 268.701   5
   5   4   4 3802.95 205.653  25
   5   4   4 3566.02 186.038  22
   5   4   4 3629.22 326.186   2
   5   4   5 12601.3 377.357  25
   5   4   5 12823.7 347.542  22
   5   4   5 12119.7 628.130   2
   5   4   6 17442.3 454.882  25
   5   4   6 17849.1 414.207  22
   5   4   7 40.3983 62.4229  25
   5   4   8 1927.56 154.469  25
   5   4   8 1574.93 134.500  24
   5   4   9 60.3129 61.6519  25
  -5  -4 -10 75.7512 56.4199  21
  -5  -4 -11 1551.33 105.384  21
  -5  -5  10 445.415 72.3666  19
  -5  -5   9-23.8626 57.7454  19
   5   5  -9-14.6532 51.1300  10
  -5  -5   8-14.2211 65.1631  19
   5   5  -8 116.513 72.9446  10
  -5  -5   7 2.36400 66.9838  19
   5   5  -7 40.2094 75.4793  10
  -5  -5   6-32.2067 70.2931  19
   5   5  -6-30.1752 73.0503  10
  -5  -5   5 38.7914 63.1391  19
   5   5  -5 74.8580 93.7206  10
   5   5  -4 11100.0 361.422  10
   5   5  -4 10720.1 616.733   5
  -5  -5   4 11189.7 362.760  19
   5   5  -3 7858.44 294.864  10
  -5  -5   3 8102.82 523.179   3
   5   5  -3 7548.56 511.402   5
  -5  -5   3 8211.80 295.592  19
   5   5  -2 1019.94 199.345   5
  -5  -5   2 1366.80 223.756   3
   5   5  -2 1315.12 127.863  10
   5   5  -1-0.48090 111.925   5
  -5  -5   1 15.6143 95.0419   3
   5   5   0-146.650 131.945   5
   5   5   1 198.031 102.389   5
   5   5   2 5346.96 392.711   5
   5   5   3 1510.75 127.984  22
   5   5   3 1353.32 199.855   5
   5   5   4 1069.26 120.113  25
   5   5   4 1077.37 112.572  22
   5   5   5 99.5381 68.7838  25
   5   5   5-9.00711 53.5712  22
   5   5   6 7064.25 298.413  25
   5   5   7 283.943 91.8031  25
   5   5   8 4996.83 242.467  25
   5   5   9 12.2689 52.0287  25
   5   5   9 48.0680 49.3993  24
   5   5  10 80.9310 44.1670  24
  -5  -5 -10 67.2048 55.3987  21
  -5  -5 -11 176.542 51.9323  21
  -5  -6   9 1714.69 134.691  19
  -5  -6   8 414.711 91.8861  19
   5   6  -8 248.171 63.7959  10
  -5  -6   7 507.111 102.781  19
   5   6  -7 458.692 86.1864  10
  -5  -6   6 515.758 105.166  19
   5   6  -6 272.440 85.8993  10
  -5  -6   5-9.91040 67.8516  19
   5   6  -5 11.8062 69.4327  10
  -5  -6   4 247.882 84.3910  19
   5   6  -4 157.760 87.0708  10
  -5  -6   3 215.659 72.8472  19
   5   6  -3 318.944 92.5026  10
   5   6  -2 993.904 228.620   5
  -5  -6   2 746.631 102.796  19
   5   6  -2 903.563 113.701  10
   5   6  -1 874.702 200.427   5
  -5  -6   1 767.976 104.904  19
   5   6  -1 844.116 109.243  10
   5   6  -1 761.328 101.622  16
   5   6   0 808.640 105.679  10
   5   6   0 643.562 92.1472  16
   5   6   1-41.4700 116.270   5
   5   6   1 95.9348 63.7082  16
   5   6   2 369.376 82.2394  16
   5   6   2 25.4309 127.078   5
   5   6   3 2592.42 168.744  22
   5   6   3 2970.12 309.629   5
   5   6   4 2470.85 164.900  22
   5   6   5 791.497 100.278  22
   5   6   5 875.010 121.028  25
   5   6   6 10291.3 359.835  25
   5   6   7 920.345 122.188  25
   5   6   8 102.929 65.6380  25
   5   6   9 595.849 82.1190  25
   5   6   9 500.637 85.9527  24
   5   6  10 768.107 84.7352  24
  -5  -6 -10 887.770 95.8557  21
  -5  -7   9 937.736 91.2438  19
  -5  -7   8 227.547 73.6990  19
  -5  -7   7 82.2422 74.1905  19
  -5  -7   6 439.597 104.245  19
   5   7  -6 474.864 85.8884  10
  -5  -7   5 90.2561 78.9203  19
   5   7  -5 126.589 63.1838  10
  -5  -7   4 212.548 84.5726  19
   5   7  -4 142.541 72.9897  10
   5   7  -3 5600.59 260.372  10
  -5  -7   3 5496.16 279.133  19
   5   7  -2 5157.13 249.501  10
  -5  -7   2 4995.22 258.806  19
   5   7  -1 1789.29 156.483  10
   5   7  -1 1500.19 134.793  16
  -5  -7   1 1597.30 154.583  19
  -5  -7   0 12.9138 60.0580  19
   5   7   0-38.7009 69.4219  10
   5   7   0-10.9144 63.7451  16
   5   7   1 2339.24 297.984   5
   5   7   1 2189.88 154.096  16
  -5  -7  -1 2563.49 183.930  19
   5   7   2 3442.21 185.384  16
  -5  -7  -2 3665.47 219.174  19
   5   7   2 3217.60 329.362   5
  -5  -7  -3 933.203 120.093  19
   5   7   4 140.183 69.1761  22
  -5  -7  -4 133.761 72.0242  19
  -5  -7  -5 1853.23 160.894  19
   5   7   6 123.984 76.6210  25
   5   7   7 1466.07 140.345  25
   5   7   8 152.905 64.7622  25
   5   7   9 8.19520 43.5516  24
   5   7  10 66.1944 38.6012  24
  -5  -7 -10 65.8566 42.9442  21
  -5  -8   8 868.256 93.6163  19
  -5  -8   7 91.3310 63.8491  19
  -5  -8   6 759.884 117.211  19
  -5  -8   5 939.670 138.995  19
  -5  -8   4 2911.65 214.076  19
  -5  -8   3 168.109 85.7444  19
   5   8  -3 187.401 77.4107  10
   5   8  -2 5301.60 249.446  10
   5   8  -2 5089.03 239.415  16
  -5  -8   2 4719.42 265.254  19
   5   8  -1 5993.80 250.570  16
  -5  -8   1 6115.50 294.760  19
  -5  -8   0 656.601 112.726  19
   5   8   0 707.144 98.9838  16
  -5  -8  -1 724.123 118.020  19
  -5  -8  -2 4270.99 247.525  19
  -5  -8  -3 8652.11 350.259  19
   5   8   4 189.239 72.0377  22
  -5  -8  -4 81.7248 73.2142  19
  -5  -8  -5 785.525 117.175  19
   5   8   6 8696.88 325.537  25
   5   8   7 6036.67 256.539  25
  -5  -8  -7 6111.54 282.439  11
   5   8   8 647.367 85.9841  25
   5   8   8 669.668 92.8836  24
   5   8   9 4.99592 40.8580  24
  -5  -8  -9-13.3587 36.7391  21
  -5  -9   7 829.017 89.3049  19
   5   9  -6 1114.62 99.7672  16
  -5  -9   6 1274.97 126.314  19
  -5  -9   5 47.2172 67.4082  19
   5   9  -5-24.8865 52.6322  16
  -5  -9   4 315.813 93.9800  19
   5   9  -4 348.912 74.4275  16
  -5  -9   3 30.0893 76.8303  19
   5   9  -3 50.5656 54.7788  16
  -5  -9   2 1346.29 153.673  19
  -5  -9   1 764.118 125.514  19
  -5  -9   0 66.8977 78.1906  19
  -5  -9  -1 3078.80 219.419  19
  -5  -9  -2 2787.43 206.552  19
  -5  -9  -3 668.496 116.983  19
  -5  -9  -4 2411.68 192.193  19
  -5  -9  -5 282.760 86.6273  19
   5   9   6 1920.39 152.095  25
   5   9   7 1706.64 133.508  25
  -5  -9  -7 1542.14 145.185  11
   5   9   8 669.566 74.5705  25
   5   9   8 744.175 85.7241  24
  -5  -9  -8 627.242 85.4573  11
   5   9   9 247.665 48.9356  24
  -5 -10   5 20.5962 48.7843  19
  -5 -10   4 4.75653 57.7732  19
  -5 -10   3 1656.35 152.593  19
  -5 -10   2 509.168 105.153  19
  -5 -10   1 1212.53 141.200  19
  -5 -10   0 686.254 120.436  19
  -5 -10  -1 191.062 90.2137  19
  -5 -10  -2 860.059 126.118  19
  -5 -10  -3 463.248 100.313  19
  -5 -10  -4 112.902 70.9724  19
  -5 -10  -5 456.685 89.7442  19
   5  10   6 2.86518 47.0756  25
  -5 -10  -7 40.5742 46.0976  11
   5  10   7 64.4036 40.3847  25
   5  10   7 110.370 43.3043  24
  -5 -11   4 824.162 89.9149  19
  -5 -11   3 206.001 64.0408  19
  -5 -11   2-22.0680 59.1435  19
  -5 -11   1-50.2428 66.1917  19
  -5 -11   0 1563.98 143.263  19
  -5 -11  -1 1370.16 135.577  19
   5  11   2 305.172 63.1003  22
  -5 -11  -2 322.860 81.4098  19
  -5 -11  -3 201.363 67.3181  19
  -5 -11  -4 100.149 62.7488  19
   5  11   5 1575.30 114.280  25
  -5 -11  -6 1452.61 113.241  11
  -5 -12   0 664.063 82.9393  19
  -5 -12  -1 4.49208 47.0713  19
  -5 -12  -2 557.602 75.5215  19
  -5 -12  -3 1376.01 107.440  19
   6  -6  -5 78.6582 49.0103  13
   6  -6  -4 673.114 79.5935  15
   6  -6  -4 732.878 84.1650  13
   6  -6  -3 1261.85 108.020  15
   6  -6  -3 1372.43 105.040  13
   6  -6  -2-6.02449 53.8605  15
   6  -6  -2 125.237 54.6018   7
   6  -6  -2 21.7498 46.2686  13
   6  -6  -1 230.435 67.6630  15
   6  -6  -1 197.044 60.4844   7
   6  -6   0 69.0387 60.6528  15
   6  -6   0 177.996 58.9707   7
   6  -6   0 3.30436 44.9434   6
   6  -6   1 1641.51 125.378  15
   6  -6   1 1963.02 130.218   7
   6  -6   2 247.497 63.6929  15
   6  -6   2 501.287 72.5914   7
   6  -5  -7 236.745 59.7518  13
   6  -5  -6 77.4939 57.7732  13
   6  -5  -5 1072.40 116.496  13
   6  -5  -4 743.579 103.867  15
   6  -5  -4 861.900 109.081  13
   6  -5  -3 2255.36 159.206  15
   6  -5  -3 2231.74 158.022  13
   6  -5  -2 1477.13 139.195  15
   6  -5  -2 1727.11 150.873   7
   6  -5  -2 1555.14 132.423  13
   6  -5  -1 614.479 101.342  15
   6  -5  -1 774.850 106.188   7
   6  -5  -1 640.726 95.5264  13
   6  -5   0 197.274 79.4116  15
   6  -5   0 255.301 78.3558   7
   6  -5   1 63.2369 71.2758  15
   6  -5   1-115.467 65.8716   7
   6  -5   1 15.4509 60.5661   6
   6  -5   2 508.768 94.0720   8
   6  -5   2 317.492 76.3498   7
   6  -5   2 329.556 74.7149   6
   6  -5   3 1801.06 123.248   8
   6  -5   3 1732.71 119.904  25
   6  -5   3 1818.57 133.037   7
   6  -5   4 255.087 60.9275  25
   6  -5   4 277.387 53.2466   7
   6  -4  -8 484.321 67.0341  17
   6  -4  -7 486.803 75.6126  17
   6  -4  -7 510.296 85.2234  13
   6  -4  -6 82.9033 67.1198  17
   6  -4  -6 154.862 76.6618  13
   6  -4  -5 461.896 93.1550  17
   6  -4  -5 353.536 92.0284  13
   6  -4  -4 1457.24 133.392  17
   6  -4  -4 1360.83 140.301  13
   6  -4  -3-0.15451 72.8486  17
   6  -4  -3 234.629 81.5880   7
   6  -4  -3 111.860 90.2054  13
   6  -4  -2 3591.60 190.428  17
   6  -4  -2 4152.88 227.141  15
   6  -4  -2 4024.78 229.208   7
   6  -4  -2 3932.76 220.039  13
   6  -4  -1 1802.10 170.468   8
   6  -4  -1 1220.28 137.419  15
   6  -4  -1 1416.58 143.478   7
   6  -4  -1 1362.57 140.883  13
   6  -4   0 3482.45 215.213   8
   6  -4   0 3420.01 209.966  15
   6  -4   0 3519.71 216.496   7
   6  -4   0 3406.89 194.121  13
   6  -4   1 1836.85 164.068   8
   6  -4   1 1796.09 157.588   7
   6  -4   1 1725.30 155.038   6
   6  -4   2 49.7620 74.2250   8
   6  -4   2 49.6948 63.0156   7
   6  -4   2-61.9934 69.9252   6
   6  -4   3 3188.16 186.679   8
   6  -4   3 3162.69 195.789  26
   6  -4   3 3007.67 176.209  25
   6  -4   3 3237.03 191.931   7
   6  -4   3 3438.38 195.138   6
   6  -4   4 1103.74 122.091  26
   6  -4   4 869.345 103.074   8
   6  -4   4 962.552 108.508  25
   6  -4   4 893.028 99.1265   7
   6  -4   5 712.921 93.5812  26
   6  -4   5 811.398 85.0212   8
   6  -4   5 772.003 93.5470  25
   6  -4   5 853.895 87.2281   7
   6  -4   6 57.5291 46.4507  26
   6  -4   6 91.3961 49.4543  25
   6  -3  -9 3.21434 41.5498  17
   6  -3  -8 2539.98 151.376  17
   6  -3  -8 2432.83 138.034  13
   6  -3  -7 633.811 102.426  17
   6  -3  -7 821.249 105.670  13
   6  -3  -6 100.985 73.5883  17
   6  -3  -6 212.717 86.0017  13
   6  -3  -5 611.405 111.518  17
   6  -3  -5 417.921 108.661  13
   6  -3  -4 59.9932 83.9296  17
   6  -3  -4 60.5790 89.7489  13
   6  -3  -3 311.512 93.8505  17
   6  -3  -3 536.295 106.672   7
   6  -3  -3 434.826 108.964  13
   6  -3  -2 281.961 91.5197  17
   6  -3  -2 502.316 115.981   8
   6  -3  -2 242.704 86.5151   7
   6  -3  -2 255.658 100.603  13
   6  -3  -1 49.6078 70.1281  17
   6  -3  -1 171.113 93.5125   8
   6  -3  -1 104.182 75.5125   7
   6  -3  -1 117.474 88.4828  13
   6  -3   0 2101.08 163.549  17
   6  -3   0 2115.62 176.377   8
   6  -3   0 2140.21 180.660   7
   6  -3   0 1854.99 160.042  13
   6  -3   1-0.18611 77.7752   8
   6  -3   1 92.6061 69.1802   7
   6  -3   1 194.731 95.3623  13
   6  -3   2 8405.49 319.368   8
   6  -3   2 8251.16 322.738  26
   6  -3   2 8398.24 292.689  25
   6  -3   2 8583.82 328.496   7
   6  -3   2 8101.61 328.271   6
   6  -3   3 1870.32 156.781   8
   6  -3   3 1905.20 162.683  26
   6  -3   3 1834.67 149.044  25
   6  -3   3 1812.53 151.841   7
   6  -3   3 1979.69 165.279   6
   6  -3   4 114.828 67.5351   8
   6  -3   4 240.656 90.5207  26
   6  -3   4 240.312 74.0871  25
   6  -3   4 390.939 77.1462   7
   6  -3   4 316.028 87.8338   6
   6  -3   5 1143.96 114.778   8
   6  -3   5 1175.47 122.652  26
   6  -3   5 1175.76 124.860  25
   6  -3   6 225.895 61.1173   8
   6  -3   6 399.757 78.9799  26
   6  -3   6 336.128 77.1962  25
   6  -3   7 1357.34 105.004  26
   6  -3   7 1460.92 113.895  25
   6  -2  -9 715.919 88.1772  17
   6  -2  -8 174.692 75.3183  17
   6  -2  -8 207.858 62.6911  13
   6  -2  -7 21.8748 78.6392  17
   6  -2  -7 239.375 79.6142  13
   6  -2  -6 17.4984 80.9047  17
   6  -2  -6 18.6337 78.8653  13
   6  -2  -5 2198.79 179.787  17
   6  -2  -5 2127.44 172.224  13
   6  -2  -4 1919.70 166.439  17
   6  -2  -4 1853.18 166.467  13
   6  -2  -3 445.395 112.031  17
   6  -2  -3 604.112 118.395   7
   6  -2  -3 453.111 100.657  13
   6  -2  -2 1847.34 165.427  17
   6  -2  -2 1747.20 147.193   9
   6  -2  -2 2093.04 167.141   8
   6  -2  -2 1869.55 165.063   7
   6  -2  -2 1801.87 171.980  13
   6  -2  -1 2048.91 166.603  17
   6  -2  -1 1944.99 151.904   9
   6  -2  -1 2370.70 179.904   8
   6  -2  -1 2314.83 181.061   7
   6  -2  -1 2192.24 179.909  13
   6  -2   0 5588.27 256.356  17
   6  -2   0 5878.84 249.393   9
   6  -2   0 5803.09 266.341   8
   6  -2   0 5947.35 276.655   7
   6  -2   0 5593.19 264.763  13
   6  -2   1 3860.76 214.188  17
   6  -2   1 3360.43 195.649   9
   6  -2   1 3335.26 205.218   8
   6  -2   1 3631.76 217.640   7
   6  -2   1 3606.56 198.155  23
   6  -2   1 3576.66 215.503  13
   6  -2   2 189.755 89.5002   9
   6  -2   2 84.8664 63.8523  25
   6  -2   2 80.9327 66.8614   7
   6  -2   2 179.104 89.9641  23
   6  -2   2-61.2076 89.9054   6
   6  -2   3 11198.5 350.519  25
   6  -2   3 10174.7 344.499   7
   6  -2   3 10932.5 378.321   6
   6  -2   4 5538.53 256.618  25
   6  -2   4 5390.06 241.726   7
   6  -2   4 5305.84 266.445   6
   6  -2   5 118.467 73.8462  25
   6  -2   6 1045.08 119.363  25
   6  -2   7 73.9166 60.8196  25
   6  -2   8 222.903 57.7520  25
   6  -1  -9 3659.70 167.235  10
   6  -1  -9 3872.65 183.019  17
   6  -1  -8 3631.96 199.455  17
   6  -1  -7 1046.01 131.504  17
   6  -1  -7 963.180 107.389  13
   6  -1  -6 657.856 120.538  17
   6  -1  -6 436.692 91.7832  13
   6  -1  -5 110.854 93.4330  17
   6  -1  -5 116.366 75.0893  13
   6  -1  -4 1690.30 159.118  17
   6  -1  -4 1735.96 159.287  13
   6  -1  -3 1276.78 142.610  17
   6  -1  -3 1553.04 144.195   8
   6  -1  -3 1208.90 144.234  13
   6  -1  -2 3003.49 198.994  17
   6  -1  -2 3361.16 193.663   8
   6  -1  -2 3484.14 216.240   7
   6  -1  -2 3322.90 207.847  13
   6  -1  -1 2278.66 173.481  17
   6  -1  -1 1891.33 149.865   9
   6  -1  -1 1831.19 146.934   8
   6  -1  -1 2252.42 171.653   7
   6  -1  -1 1811.16 136.963  23
   6  -1  -1 2254.49 175.895  13
   6  -1   0-17.9952 92.9820  17
   6  -1   0-151.485 98.5380   9
   6  -1   0-181.832 94.9678   8
   6  -1   0-12.7730 62.9048   7
   6  -1   0-94.9736 80.8043  23
   6  -1   0 153.421 97.1859  13
   6  -1   1 39002.4 639.502  17
   6  -1   1 38522.2 623.646   9
   6  -1   1 38538.7 659.051   7
   6  -1   1 39686.9 627.694  23
   6  -1   1 39683.6 656.762  13
   6  -1   2 10382.6 341.705  17
   6  -1   2 10436.6 335.841   9
   6  -1   2 10192.4 317.311  25
   6  -1   2 10722.4 348.880   7
   6  -1   2 10590.4 339.461  23
   6  -1   2 9603.69 353.881   6
   6  -1   3 738.191 128.916   9
   6  -1   3 556.918 97.6865  25
   6  -1   3 497.401 89.1686   7
   6  -1   3 649.571 121.816  23
   6  -1   3 574.670 103.727   6
   6  -1   4 4009.23 220.542  25
   6  -1   4 4288.83 245.521   6
   6  -1   5 914.731 122.801  25
   6  -1   6 1608.61 149.104  25
   6  -1   7 824.450 110.699  25
   6  -1   8 240.776 74.0120  25
   6  -1   9-52.6820 43.7545  25
   6   0 -10 164.138 48.0041  10
   6   0 -10 89.0344 47.2241  17
   6   0  -9 63.3262 50.6134  10
   6   0  -9 1.02815 58.8949  17
   6   0  -8 3915.98 207.315  10
   6   0  -8 3974.61 210.135  17
   6   0  -7 309.658 85.0089  10
   6   0  -7 255.725 95.7470  17
   6   0  -6 304.050 83.9049  10
   6   0  -6 75.6272 81.5782  17
   6   0  -5 874.443 124.948  17
   6   0  -5 1027.51 123.986  13
   6   0  -4 2327.01 181.381  17
   6   0  -4 2446.48 175.375  13
   6   0  -3 3614.57 209.396  17
   6   0  -3 3664.17 212.475  13
   6   0  -2 5920.36 261.564  17
   6   0  -2 6128.12 240.166   8
   6   0  -2 5930.12 259.224  13
  -6   0   2 5836.78 446.557   3
   6   0  -1 2306.28 167.660  17
   6   0  -1 2197.19 150.003   8
   6   0  -1 2794.12 186.321   7
   6   0  -1 2647.83 180.773  13
   6   0   0 1652.31 144.993  17
   6   0   0 1588.29 137.102   9
   6   0   0 1906.89 152.868   7
   6   0   0 1693.86 154.350  13
   6   0   1 2235.65 172.282  17
   6   0   1 2114.48 286.466   2
   6   0   1 2037.21 160.591   9
   6   0   1 2307.70 165.452   7
   6   0   1 2028.06 154.013  23
   6   0   1 2065.85 165.222   6
   6   0   1 2468.98 182.155  13
   6   0   2 2255.79 174.016  17
   6   0   2 1410.65 259.952   2
   6   0   2 1911.28 163.232   9
   6   0   2 2004.06 145.680  25
   6   0   2 2027.65 148.991   7
   6   0   2 1865.92 154.324  23
   6   0   2 1715.16 155.838   6
   6   0   3 812.661 132.526   9
   6   0   3 787.534 109.769  25
   6   0   3 618.300 88.2607   7
   6   0   3 547.414 113.122  23
   6   0   3 715.088 124.884   6
   6   0   4 2583.67 180.626  25
   6   0   4 2683.47 189.890  23
   6   0   4 2839.17 204.419   6
   6   0   5 3709.06 221.524  25
   6   0   6 426.206 89.9361  25
   6   0   7 996.882 118.977  25
   6   0   8 170.530 74.9175  25
   6   0   9 24.2919 42.7031  25
   6   1 -10 89.7231 49.6143  10
   6   1  -9 1755.97 141.220  10
   6   1  -9 1431.52 115.282  17
   6   1  -8 1133.58 126.863  10
   6   1  -8 1154.95 121.977  17
   6   1  -7 280.548 87.1567  10
   6   1  -7 302.741 94.6138  17
   6   1  -6 102.947 71.1913  10
   6   1  -6 186.487 89.2582  17
   6   1  -5 2443.51 176.339  10
   6   1  -5 2127.37 174.680  17
   6   1  -4 2997.82 184.607  10
   6   1  -4 3094.30 195.075  17
   6   1  -4 3528.58 194.913  13
  -6  -1   3 962.331 203.036   3
   6   1  -3 1075.39 127.341  17
   6   1  -3 1232.79 128.112  13
   6   1  -2 2756.31 177.555  17
   6   1  -2 2927.50 181.513  13
  -6  -1   2 2705.66 301.571   3
   6   1  -1 5556.49 239.614  17
   6   1  -1 5598.01 244.884  13
   6   1   0 2212.07 155.686  17
   6   1   0 2513.99 168.863   7
   6   1   0 2100.28 140.872  22
   6   1   0 2583.04 175.394  13
   6   1   1 5184.65 231.958  17
   6   1   1 5111.33 226.594   9
   6   1   1 4764.52 385.719   2
   6   1   1 5321.02 228.877   7
   6   1   1 5214.65 226.032  22
   6   1   1 5025.07 241.326   6
   6   1   2 557.100 113.755  17
   6   1   2 205.803 140.454   2
   6   1   2 353.638 98.3633   9
   6   1   2 268.511 72.6365  25
   6   1   2 367.555 72.6838   7
   6   1   2 80.2830 84.5484  23
   6   1   2 230.410 74.1214  22
   6   1   2 199.749 82.5999   6
   6   1   3-54.6076 110.204   2
   6   1   3 114.624 97.8925   9
   6   1   3 76.3570 63.6015  25
   6   1   3 19.7742 78.3272  23
   6   1   3 112.583 85.9902   6
   6   1   4 2011.75 176.897   9
   6   1   4 1823.65 158.121  25
   6   1   4 1874.20 164.662  23
   6   1   4 1978.84 181.806   6
   6   1   5 8353.89 317.604  25
   6   1   5 8556.85 314.548  23
   6   1   6 7604.58 312.889  25
   6   1   7 205.948 82.1222  25
   6   1   8 714.724 102.698  25
   6   1   9 67.7152 56.2997  25
  -6  -1 -10 1095.45 91.4895  20
   6   2 -10-43.7439 51.0149  10
   6   2  -9 970.449 115.384  10
   6   2  -8 1068.64 131.922  10
   6   2  -7 2936.85 205.224  10
   6   2  -7 3209.27 185.471  17
   6   2  -6 968.643 130.797  10
   6   2  -6 903.437 114.011  17
   6   2  -5 219.498 82.1992  10
   6   2  -5 241.813 79.3599  17
   6   2  -4 763.121 111.767  10
   6   2  -4 658.030 106.011  17
   6   2  -3 1035.75 114.886  10
  -6  -2   3 1381.83 238.537   3
   6   2  -3 1215.37 126.184  17
   6   2  -3 1273.01 117.134  16
   6   2  -3 1415.23 123.619  13
   6   2  -2 109.428 63.8949  10
  -6  -2   2 219.759 122.055   3
   6   2  -2 185.229 75.1213  17
   6   2  -2 130.714 60.2250  16
   6   2  -2 207.882 82.1514  13
  -6  -2   1-36.4561 94.9709   3
   6   2  -1 16.9287 63.8256  17
   6   2  -1-10.2747 56.5741  16
   6   2  -1 122.855 76.9375  13
   6   2   0 90.2939 75.0613  17
   6   2   0 284.313 70.7192  22
   6   2   0 190.645 55.3325   6
   6   2   1 509.791 89.8142  17
   6   2   1 376.321 78.3323  16
   6   2   1 357.314 78.6526   9
   6   2   1 441.575 84.4880  22
   6   2   1 411.008 77.5666   6
   6   2   2 931.380 119.604   9
   6   2   2 962.803 109.160  25
   6   2   2 1048.11 112.553  22
   6   2   2 1042.30 125.410   6
   6   2   3 1712.00 148.262   9
   6   2   3 1269.45 220.162   2
   6   2   3 1385.16 133.160  25
   6   2   3 1405.02 130.643  23
   6   2   3 1512.37 139.865  22
   6   2   3 1741.66 163.726   6
   6   2   4 15942.5 402.436   9
   6   2   4 15323.2 429.549  25
   6   2   4 15507.9 401.258  23
   6   2   4 16489.0 421.923  22
   6   2   5 594.756 106.833  25
   6   2   5 643.909 113.765  23
   6   2   6 2775.99 191.404  25
   6   2   7 869.079 116.514  25
   6   2   8 302.658 78.0845  25
   6   2   9 2083.68 138.013  25
   6   2  10 80.1568 42.0174  25
   6   3 -10 161.010 54.1474  10
   6   3  -9 44.2457 64.9216  10
   6   3  -8 110.593 83.7660  10
   6   3  -7 6408.74 295.034  10
   6   3  -6 1181.18 141.757  10
   6   3  -5 761.358 117.836  10
   6   3  -4 4348.08 234.543  10
   6   3  -3 4667.88 233.771  10
   6   3  -3 4903.21 226.904  16
  -6  -3   3 4875.31 429.459   3
   6   3  -3 5267.07 430.189   5
   6   3  -2 24.1649 61.9251  10
  -6  -3   2 47.5801 96.7113   3
   6   3  -2 270.883 78.9201  17
   6   3  -2 16.0971 57.4614  16
   6   3  -2 11.2016 94.7297   5
   6   3  -1 836.603 104.155  10
  -6  -3   1 924.873 177.525   3
   6   3  -1 641.062 91.6148  17
   6   3  -1 880.130 103.374  16
   6   3  -1 819.825 93.9466  22
   6   3  -1 988.159 208.276   5
   6   3   0 179.444 62.1849  10
   6   3   0 131.085 73.6017  17
   6   3   0 35.0174 65.3435  16
   6   3   0 147.161 62.6810  22
   6   3   1 82.9866 79.2377  17
   6   3   1-32.4874 55.9795  16
   6   3   1 29.5279 55.4678  22
   6   3   1 145.460 69.2569   6
   6   3   2 7553.02 259.947   9
   6   3   2 7707.15 279.859  25
   6   3   2 7637.40 275.743  22
   6   3   2 7520.06 285.974   6
   6   3   3 2439.17 161.790   9
   6   3   3 2173.78 162.775  25
   6   3   3 2138.41 160.713  22
   6   3   4 3759.69 199.731   9
   6   3   4 3772.53 218.600  25
   6   3   4 3397.72 189.733  23
   6   3   4 3707.73 207.159  22
   6   3   5 3140.35 205.841  25
   6   3   5 3076.21 184.411  23
   6   3   5 3235.41 198.079  22
   6   3   6 172.823 77.0550  25
   6   3   6 239.148 85.2632  23
   6   3   7 3521.04 216.691  25
   6   3   8 1492.05 140.651  25
   6   3   9 483.010 76.2644  25
   6   3  10-40.3873 41.0648  25
  -6  -3 -10-3.85868 36.9879  21
   6   4  -9 415.348 80.9436  10
   6   4  -8 133.856 76.5977  10
   6   4  -7 245.011 90.0173  10
   6   4  -6 1553.19 158.165  10
   6   4  -5 2.02228 78.1128  10
   6   4  -4 2395.16 187.022  10
   6   4  -3 1439.81 143.783  10
   6   4  -3 1172.32 230.091   5
  -6  -4   2 1306.38 218.586   3
   6   4  -2 1339.57 132.321  10
   6   4  -2 1272.13 129.000  16
   6   4  -2 1180.72 218.554   5
  -6  -4   1 715.466 159.228   3
   6   4  -1 1038.32 117.692  10
   6   4  -1 933.028 113.882  16
   6   4  -1 851.713 100.162  22
   6   4  -1 1073.41 221.080   5
   6   4   0 382.533 87.1040  10
   6   4   0 503.570 92.7208  16
   6   4   0 348.783 77.5837  22
   6   4   0 328.485 157.666   5
   6   4   1 663.034 98.9233  10
   6   4   1 961.446 116.116  16
   6   4   1 579.356 81.7084   9
   6   4   1 609.464 87.9011  25
   6   4   1 493.965 86.9522  22
   6   4   1 613.082 174.826   5
   6   4   2 60.0553 61.0198   9
   6   4   2 88.6184 69.2946  16
   6   4   2 29.8428 57.7995  25
   6   4   2-27.0097 62.4484  22
   6   4   3 2999.13 169.874   9
   6   4   3 2713.86 181.588  25
   6   4   3 2592.73 177.045  22
   6   4   4 4353.83 234.984  25
   6   4   4 4532.36 214.859  23
   6   4   4 4666.43 230.918  22
   6   4   5 2445.17 187.266  25
   6   4   5 2448.27 161.805  23
   6   4   5 2662.37 180.093  22
   6   4   6 3411.02 221.079  25
   6   4   7 696.335 114.532  25
   6   4   8 78.1657 62.4368  25
   6   4   9 46.2048 47.7019  25
   6   4  10 33.8276 34.6344  25
  -6  -4 -10 30.6672 39.6077  21
  -6  -5   9 108.368 48.5760  19
   6   5  -9-54.4403 50.7037  10
  -6  -5   8 84.9246 54.4184  19
   6   5  -8 59.3433 59.6123  10
  -6  -5   7 228.248 71.9276  19
   6   5  -7 124.976 84.1439  10
  -6  -5   6 13.1758 56.5971  19
   6   5  -6 73.0704 83.1424  10
   6   5  -5 4675.43 259.480  10
   6   5  -4 8696.27 339.581  10
   6   5  -3 14.4806 78.0225  10
   6   5  -2 1100.01 129.170  10
   6   5  -2 1183.42 131.316  16
  -6  -5   1 513.113 148.520   3
   6   5  -1 477.763 96.6256  10
   6   5  -1 365.991 91.7120  16
   6   5  -1 386.630 162.033   5
   6   5   0 663.536 105.213  10
   6   5   0 697.986 109.120  16
   6   5   0 631.437 183.615   5
   6   5   1 542.938 95.1902  10
   6   5   1 615.898 101.251  16
   6   5   1 479.813 93.4409  22
   6   5   1 567.275 170.693   5
   6   5   2 181.301 79.5139  16
   6   5   2 164.097 71.6240  25
   6   5   2 143.303 70.2414  22
   6   5   2-29.9622 110.486   5
   6   5   3 1803.44 159.143  25
   6   5   3 1922.81 156.089  22
   6   5   4 183.790 80.7272  25
   6   5   4 21.4971 64.9530  22
   6   5   5 4796.42 255.071  25
   6   5   5 4396.88 224.712  22
   6   5   6 9240.65 344.459  25
   6   5   6 9042.05 306.314  22
   6   5   7 2689.58 189.933  25
   6   5   8 81.1771 62.0374  25
   6   5   8 134.848 56.0510  24
   6   5   9 738.009 90.3840  25
  -6  -5 -10 564.696 71.0013  21
   6   6  -9 90.5695 44.0665  16
  -6  -6   8 690.797 90.4873  19
   6   6  -8 585.017 82.6596  10
  -6  -6   7 34.2834 58.1480  19
   6   6  -7-25.9537 60.5743  10
  -6  -6   6 82.4216 65.0705  19
   6   6  -6 14.4991 68.6182  10
   6   6  -5 6652.85 297.999  10
  -6  -6   5 6893.08 297.210  19
   6   6  -4 56337.3 846.477  10
  -6  -6   4 56572.6 824.141  19
   6   6  -3 18185.1 479.949  10
   6   6  -2 4990.30 257.579  10
   6   6  -2 4635.56 239.373  16
   6   6  -1 36.1800 72.6604  10
   6   6  -1-51.6350 79.2947  16
   6   6   0 517.713 108.330  10
   6   6   0 513.811 104.670  16
   6   6   1 3179.73 192.468  16
   6   6   2 1357.60 135.061  16
   6   6   2 966.957 122.101  22
   6   6   3 3444.86 217.893  25
   6   6   3 3468.20 202.755  22
   6   6   4 3586.15 223.182  25
   6   6   4 3691.87 210.656  22
   6   6   5 236.244 87.3946  25
   6   6   5 110.581 71.3316  22
   6   6   6 29316.1 609.721  25
   6   6   6 29778.6 537.783  22
   6   6   7 10347.9 352.130  25
   6   6   8 1380.30 128.806  25
   6   6   9 127.528 52.3589  25
   6   6   9 90.8555 41.4801  24
  -6  -6 -10 34.4195 42.0821  21
  -6  -7   8 26.9046 43.6515  19
   6   7  -8 86.6106 52.7524  16
  -6  -7   7 271.328 72.7797  19
   6   7  -7 49.5990 49.5932  10
  -6  -7   6 533.157 94.0347  19
   6   7  -6 452.275 88.9244  10
  -6  -7   5 614.887 105.130  19
   6   7  -5 692.977 109.569  10
  -6  -7   4 591.353 102.972  19
   6   7  -4 543.169 103.448  10
   6   7  -3 3221.30 211.277  10
   6   7  -3 3352.33 210.005  16
  -6  -7   3 3374.70 212.966  19
   6   7  -2 8748.16 337.157  10
   6   7  -2 8339.14 318.243  16
  -6  -7   2 8419.77 326.015  19
   6   7  -1 131.634 86.2041  10
   6   7  -1 78.4138 74.0732  16
   6   7   0 52.5240 73.2643  16
   6   7   1 1420.92 137.563  16
   6   7   2 672.203 105.390  16
   6   7   2 649.812 109.481  22
   6   7   3 4474.93 232.386  22
   6   7   4 1022.25 134.383  25
   6   7   4 995.392 118.748  22
   6   7   5 4176.80 238.718  25
   6   7   5 4108.84 210.546  22
   6   7   6 2337.19 178.873  25
   6   7   7 2440.30 175.653  25
   6   7   8 2953.63 167.729  25
   6   7   9 407.879 60.2459  25
   6   7   9 552.982 73.5477  24
  -6  -8   7-9.47045 43.3809  19
   6   8  -7-34.6930 49.0137  16
  -6  -8   6 45.7504 59.5210  19
   6   8  -6 35.2540 59.3694  16
  -6  -8   5 75.2839 60.9024  19
   6   8  -5 78.2069 59.3145  10
   6   8  -5 177.635 79.3951  16
   6   8  -4 1954.82 155.063  10
   6   8  -4 1782.87 156.892  16
  -6  -8   4 1795.35 160.839  19
  -6  -8   3 705.181 118.035  19
   6   8  -3 796.874 111.319  10
   6   8  -3 785.879 113.500  16
  -6  -8   2 54.8249 64.1870  19
   6   8  -2 171.775 75.0141  10
   6   8  -2 235.652 94.7106  16
  -6  -8   1 249.479 80.3099  19
   6   8  -1 295.853 83.5111  16
   6   8   0 1648.49 146.060  16
  -6  -8   0 1672.29 156.667  19
  -6  -8  -1-0.40174 57.9123  19
   6   8   1 62.6778 62.6327  16
  -6  -8  -2 26.8857 60.1618  19
   6   8   2 31.7407 72.7092  22
   6   8   3 119.669 71.2296  22
   6   8   4 183.727 68.7317  22
   6   8   5 2868.71 197.247  25
   6   8   5 2577.20 161.616  22
   6   8   6 1231.28 132.375  25
   6   8   7 149.782 68.8645  25
   6   8   8 2567.95 145.311  25
   6   8   8 2574.96 151.237  24
   6   8   9 661.359 70.4394  24
  -6  -8  -9 693.777 70.9176  21
  -6  -9   6 94.1387 49.3234  19
   6   9  -6-77.2501 48.7086  16
  -6  -9   5 39.0403 54.9272  19
   6   9  -5 40.4233 53.6749  16
  -6  -9   4 148.327 70.9621  19
   6   9  -4 65.2923 54.8530  16
   6   9  -3 1562.57 132.060  16
  -6  -9   3 1758.78 158.339  19
  -6  -9   2 1369.81 141.988  19
   6   9  -2 1572.44 133.866  16
  -6  -9   1 307.735 86.4879  19
   6   9  -1 567.176 96.1661  16
  -6  -9   0 965.458 129.230  19
   6   9   0 958.356 108.919  16
  -6  -9  -1 542.280 103.772  19
  -6  -9  -2 21.1032 62.3177  19
   6   9   2 109.288 72.9121  22
   6   9   3 1198.01 125.596  22
  -6  -9  -3 1355.56 142.565  19
   6   9   4 0.58306 54.8677  22
  -6  -9  -4-40.6395 57.9579  19
   6   9   5-27.9113 68.3430  25
   6   9   6 490.865 87.9594  25
   6   9   7 313.589 66.4937  25
   6   9   8 281.787 54.7758  24
  -6 -10   5 133.126 50.9825  19
  -6 -10   4 129.719 56.8355  19
  -6 -10   3 42.0605 55.9857  19
  -6 -10   2 28.1104 58.2584  19
  -6 -10   1 116.195 69.9381  19
  -6 -10   0 183.593 80.6673  19
  -6 -10  -1-11.4455 57.7582  19
   6  10   2 120.300 61.2844  22
  -6 -10  -2 162.651 70.1516  19
   6  10   3 56.8907 53.0123  22
  -6 -10  -3 216.661 74.9968  19
  -6 -10  -4 196.830 69.5864  19
   6  10   5-13.6248 62.9143  25
   6  10   6 387.776 68.6393  25
   6  10   7-13.9098 32.4999  24
  -6 -11   3 95.4571 47.7098  19
  -6 -11   2 197.597 59.4289  19
  -6 -11   1 631.869 89.0396  19
  -6 -11   0 1489.91 126.563  19
   6  11   1 251.946 62.5967  22
  -6 -11  -1 235.995 69.7090  19
   6  11   2-24.7880 42.5394  22
  -6 -11  -2 3.10216 50.3045  19
  -6 -11  -3 284.426 67.4281  19
   6  11   4 988.397 95.7062  25
  -6 -11  -4 856.684 88.7370  19
   6  11   5 2357.55 128.527  25
   7  -5  -2 1793.67 123.643   6
   7  -5  -1 270.839 61.9453   6
   7  -5   0 158.951 56.0592   7
   7  -4  -6 13.4449 45.0336  13
   7  -4  -5 56.0881 44.5438  17
   7  -4  -5 87.6175 57.9646  13
   7  -4  -4 165.104 57.6567  17
   7  -4  -4 209.390 72.4052  13
   7  -4  -3 177.075 60.7449  17
   7  -4  -3 205.949 78.3650  13
   7  -4  -2 2004.77 149.108  13
   7  -4  -1 485.543 88.8858   7
   7  -4  -1 103.418 61.1029   6
   7  -4   0 914.180 107.308   7
   7  -4   0 708.197 96.8870   6
   7  -4   1 98.0337 57.6139   7
   7  -4   1-15.7988 53.8481   6
   7  -4   2 70.4420 56.2877   7
   7  -4   2 173.381 62.1762   6
   7  -4   3 1435.79 111.155   8
   7  -4   3 1522.17 110.841   7
   7  -3  -7 2103.41 119.620  17
   7  -3  -7 2060.11 118.833  13
   7  -3  -6 3519.27 169.919  17
   7  -3  -6 3675.82 174.477  13
   7  -3  -5 3435.01 179.483  17
   7  -3  -5 3297.44 183.050  13
   7  -3  -4 937.609 110.559  17
   7  -3  -4 988.639 125.386  13
   7  -3  -3 642.415 101.585  17
   7  -3  -3 884.482 122.550  13
   7  -3  -2 2833.64 179.551  17
   7  -3  -2 2874.65 190.345  13
   7  -3  -1 4554.19 213.783  17
   7  -3  -1 5135.75 241.077   8
   7  -3  -1 5032.31 249.304   7
   7  -3  -1 4809.76 236.422  13
   7  -3   0 2198.12 171.864   8
   7  -3   0 2086.62 168.322   7
   7  -3   0 1594.27 149.154   6
   7  -3   1 458.464 101.209   8
   7  -3   1 426.320 94.1374   7
   7  -3   1 192.588 70.0459   6
   7  -3   2 35.7189 72.2418   8
   7  -3   2 83.7783 62.2551   7
   7  -3   2 27.8970 64.3501   6
   7  -3   3 76.0967 68.3143   8
   7  -3   3 35.5596 48.8291   7
   7  -3   4 190.533 67.0728   8
   7  -3   4 117.138 53.0699  25
   7  -3   4 73.9384 35.8498   7
   7  -3   5 782.078 80.9430   8
   7  -3   5 748.162 80.1792  25
   7  -2  -8 52.5613 49.4387  17
   7  -2  -7 1343.22 117.351  17
   7  -2  -7 1106.32 96.7140  13
   7  -2  -6 5751.10 238.450  17
   7  -2  -6 5593.77 226.446  13
   7  -2  -5 6689.81 269.125  17
   7  -2  -5 6062.78 253.413  13
   7  -2  -4 1325.67 140.634  17
   7  -2  -4 948.786 102.438   9
   7  -2  -4 1216.74 141.777  13
   7  -2  -3 1843.24 162.529  17
   7  -2  -3 1760.06 136.115   9
   7  -2  -3 2011.72 170.696  13
   7  -2  -2 904.673 124.512  17
   7  -2  -2 847.333 109.551   9
   7  -2  -2 1396.69 143.970   8
   7  -2  -2 1137.92 143.447  13
   7  -2  -1 4551.15 235.505  17
   7  -2  -1 4596.47 216.512   9
   7  -2  -1 4855.26 239.572   8
   7  -2  -1 5105.10 261.112   7
   7  -2  -1 5046.06 254.650  13
   7  -2   0 644.257 115.430  17
   7  -2   0 646.893 105.744   9
   7  -2   0 695.699 115.130   8
   7  -2   0 798.947 133.758   7
   7  -2   0 547.205 104.003   6
   7  -2   1 11518.5 335.867   9
   7  -2   1 11785.5 374.953   8
   7  -2   1 11690.8 377.717   7
   7  -2   1 11915.8 400.193   6
   7  -2   2 2081.57 167.490   8
   7  -2   2 2325.11 169.928   7
   7  -2   2 2088.52 175.931   6
   7  -2   3-90.1721 80.5518   8
   7  -2   3-94.9365 58.9790  25
   7  -2   3 110.564 55.9179   7
   7  -2   3 43.7355 78.7498   6
   7  -2   4-89.4782 74.9326   8
   7  -2   4 89.0662 58.9498  25
   7  -2   5 1313.69 118.003   8
   7  -2   5 1424.20 122.292  25
   7  -2   6 22.3239 49.8127   8
   7  -2   6 71.7281 53.0095  25
   7  -1  -8 3961.75 173.723  17
   7  -1  -7 682.932 101.162  17
   7  -1  -6 441.465 100.915  17
   7  -1  -6 444.790 87.5597  13
   7  -1  -5 2806.31 193.109  17
   7  -1  -5 2536.95 176.044  13
   7  -1  -4 1611.23 155.828  17
   7  -1  -4 1358.85 146.767  13
   7  -1  -3 589.615 120.222  17
   7  -1  -3 335.524 101.410  13
   7  -1  -2 1826.02 162.241  17
   7  -1  -2 1660.68 149.184   9
   7  -1  -2 2231.51 164.637   8
   7  -1  -2 1800.71 166.518  13
   7  -1  -1 2900.04 197.110  17
   7  -1  -1 2593.81 180.082   9
   7  -1  -1 3118.45 194.230   8
   7  -1  -1 3325.90 219.493   7
   7  -1  -1 3357.75 218.491  13
   7  -1   0 1766.20 159.916  17
   7  -1   0 1540.72 148.229   9
   7  -1   0 1525.32 146.610   8
   7  -1   0 1660.31 156.656   7
   7  -1   0 1603.05 138.369  23
   7  -1   0 1707.09 166.448  13
   7  -1   0 1319.37 141.249   6
   7  -1   1 4964.10 250.771  17
   7  -1   1 4578.05 234.734   9
   7  -1   1 4815.01 244.421   8
   7  -1   1 4988.03 251.818   7
   7  -1   1 4880.79 233.871  23
   7  -1   1 4723.53 259.353   6
   7  -1   2 16864.8 424.973   9
   7  -1   2 17013.5 450.899   8
   7  -1   2 16874.7 442.576   7
   7  -1   2 16831.7 425.778  23
   7  -1   2 16974.9 478.063   6
   7  -1   3 6708.42 261.309  25
   7  -1   3 6730.28 268.866   7
   7  -1   3 7036.82 308.522   6
   7  -1   4 2004.45 153.007  25
   7  -1   4 2207.07 178.231   6
   7  -1   5 334.771 82.1815  25
   7  -1   6 454.336 79.8839  25
   7  -1   7 513.446 72.3161   8
   7  -1   7 647.110 81.5302  25
   7   0  -8 85.7956 58.5193  17
   7   0  -7 30.3095 69.2290  17
   7   0  -6 212.896 90.1447  17
   7   0  -5 1035.23 134.337  17
   7   0  -5 879.064 115.751  13
   7   0  -4-3.47882 79.9149  17
   7   0  -4 53.1554 83.3003  13
   7   0  -3 6.08964 85.6209  17
   7   0  -3-4.54013 84.2510  13
   7   0  -2 129.729 88.6439  17
   7   0  -2 66.8453 67.9182   8
   7   0  -2 35.4930 80.8234  13
   7   0  -1 2709.60 194.251  17
   7   0  -1 2369.16 177.592   9
   7   0  -1 2626.57 173.953   8
   7   0  -1 2740.73 199.498  13
   7   0   0-6.67040 90.2717  17
   7   0   0-118.175 96.0985   9
   7   0   0-59.4663 88.6115   8
   7   0   0-164.365 85.2556  23
   7   0   0 116.627 87.0721   7
   7   0   0-146.040 93.9844   6
   7   0   1 14533.3 416.879  17
   7   0   1 14740.5 407.379   9
   7   0   1 15022.8 421.936   7
   7   0   1 14213.7 401.665  23
   7   0   1 14297.5 438.133   6
   7   0   2 1981.71 170.825   9
   7   0   2 1723.74 147.259   7
   7   0   2 1736.74 157.303  23
   7   0   2 1798.85 172.882   6
   7   0   3 388.445 112.112   9
   7   0   3 253.772 71.2626  25
   7   0   3 434.736 106.230  23
   7   0   3 527.212 116.403   6
   7   0   4 174.024 68.7259  25
   7   0   4 456.437 117.136   6
   7   0   5-14.5260 66.5942  25
   7   0   6 1137.51 122.932  25
   7   0   7 639.505 93.6189  25
   7   0   8 166.496 53.9457  25
   7   1  -9 1211.85 95.0757  10
   7   1  -8 8.68367 49.5977  10
   7   1  -8 147.972 64.7146  17
   7   1  -7 73.8775 60.2934  10
   7   1  -7-57.6682 67.1637  17
   7   1  -6-94.7672 64.4923  10
   7   1  -6 42.1860 76.7630  17
   7   1  -5 703.093 115.263  17
   7   1  -4 346.111 100.016  17
   7   1  -4 306.329 84.9730  13
   7   1  -3 3613.66 215.280  17
   7   1  -3 3928.87 220.473  13
   7   1  -2 1514.43 152.015  17
   7   1  -2 1526.31 153.240  13
   7   1  -2 1311.63 130.095   6
   7   1  -1 171.836 92.2185  17
   7   1  -1 270.292 112.978  13
   7   1  -1-70.9998 83.1543   6
   7   1   0 1625.92 160.092  17
   7   1   0 1728.33 159.982   9
   7   1   0 1746.00 157.077   6
   7   1   1 1528.75 163.598  17
   7   1   1 1234.54 139.451   9
   7   1   1 958.973 122.104  23
   7   1   1 1047.78 129.396   6
   7   1   2 4970.11 245.519   9
   7   1   2 4464.95 236.948  23
   7   1   2 4662.99 253.985   6
   7   1   3 95.4838 97.4891   9
   7   1   3 24.2843 59.5689  25
   7   1   3 30.4923 80.3354  23
   7   1   3 19.9204 87.5709   6
   7   1   4 1083.63 124.296  25
   7   1   4 1134.62 141.650  23
   7   1   5 644.434 102.696  25
   7   1   6 43.4141 65.6072  25
   7   1   7 125.003 61.9199  25
   7   1   8 545.886 81.5559  25
   7   2  -9 105.160 47.2455  10
   7   2  -8 1119.07 112.108  10
   7   2  -7 49.1502 60.6803  10
   7   2  -7 205.572 66.2580  17
   7   2  -6 56.8420 76.7689  10
   7   2  -6 31.1221 66.6958  17
   7   2  -5 400.953 85.4705  10
   7   2  -5 281.957 84.0322  17
   7   2  -4 3583.04 211.737  10
   7   2  -4 3710.84 215.035  17
   7   2  -3 1443.64 137.681  10
   7   2  -3 1711.77 156.275  17
   7   2  -3 2067.25 159.913  13
   7   2  -2 84.0661 81.5548  17
   7   2  -1 448.736 104.338  17
   7   2  -1 392.076 85.8974  16
   7   2  -1 351.841 78.6400   6
   7   2   0 302.592 103.051  17
   7   2   0 73.7937 94.0351   9
   7   2   0 230.228 74.3188  22
   7   2   0 315.893 80.6646   6
   7   2   1 641.458 124.187  17
   7   2   1 512.935 109.734   9
   7   2   1 563.632 98.2352  22
   7   2   1 542.588 100.108   6
   7   2   2 1035.64 135.356   9
   7   2   2 1156.58 122.194  25
   7   2   2 1020.65 129.648  23
   7   2   2 1160.17 129.633  22
   7   2   2 1363.18 154.797   6
   7   2   3 60.0712 92.1205   9
   7   2   3-3.88284 57.5434  25
   7   2   3 25.4536 81.0459  23
   7   2   3 244.100 107.532   6
   7   2   4 1743.64 162.553  25
   7   2   4 1705.03 155.756  23
   7   2   5 2323.74 177.144  25
   7   2   5 2226.99 172.823  23
   7   2   6 5182.75 248.807  25
   7   2   7 1415.80 135.174  25
   7   2   8 346.242 69.6178  25
   7   2   9 24.3930 37.9132  25
   7   3  -9 863.653 89.1091  10
   7   3  -8 1520.01 129.818  10
   7   3  -7 514.840 99.5449  10
   7   3  -6-113.928 75.5006  10
   7   3  -5 150.910 74.1190  10
   7   3  -5 19.2525 56.4076  16
   7   3  -4 12.3849 67.2764  10
   7   3  -4 54.7039 67.7757  17
   7   3  -4-3.32341 59.5742  16
   7   3  -3 6.18796 61.8484  10
   7   3  -3 73.5996 64.7776  17
   7   3  -3 36.6997 61.6739  16
   7   3  -2 164.581 75.0897  10
   7   3  -2-37.1727 85.0818  17
   7   3  -2 85.1756 73.7978  16
   7   3  -1 3466.39 196.879  10
   7   3  -1 3314.33 195.933  17
   7   3  -1 3484.23 202.447  16
   7   3  -1 3365.37 190.990  22
   7   3   0 2000.06 161.120  17
   7   3   0 1894.67 156.035  16
   7   3   0 1333.98 133.634   9
   7   3   0 1438.20 138.537  22
   7   3   1 8562.85 303.892  17
   7   3   1 8028.48 297.010   9
   7   3   1 7715.74 295.558  22
   7   3   1 8281.85 311.969   6
   7   3   2 1945.79 160.351   9
   7   3   2 1807.42 149.849  25
   7   3   2 1861.21 160.402  22
   7   3   2 2486.84 189.432   6
   7   3   3 10506.8 335.176   9
   7   3   3 9920.37 347.222  25
   7   3   3 9815.52 333.720  23
   7   3   3 10092.1 347.862  22
   7   3   4 2.84001 59.9455  25
   7   3   4 12.7268 70.7570  23
   7   3   4 40.8354 71.7601  22
   7   3   5 3365.27 209.553  25
   7   3   5 3453.61 199.170  23
   7   3   6 4545.52 237.781  25
   7   3   7 7181.79 281.151  25
   7   3   8 331.647 68.5487  25
   7   3   9-0.81131 39.7118  25
   7   4  -9 730.979 77.4491  10
   7   4  -8 762.250 98.8512  10
   7   4  -7 80.1841 69.1592  10
   7   4  -7 36.9831 55.0737  16
   7   4  -6-13.8443 75.5762  10
   7   4  -6 90.6005 75.2815  16
   7   4  -5 183.739 89.2819  10
   7   4  -5 309.857 85.6441  16
   7   4  -4 272.309 91.8444  10
   7   4  -4 190.360 80.0467  16
   7   4  -3 385.714 92.3292  10
   7   4  -3 474.759 101.596  16
   7   4  -2 2913.62 199.359  10
   7   4  -2 3216.85 201.790  16
   7   4  -2 2794.74 172.765  22
   7   4  -1 484.855 102.712  10
   7   4  -1 452.622 101.227  16
   7   4  -1 448.134 89.4882  22
   7   4   0 4126.32 226.155  10
   7   4   0 4715.84 218.543  17
   7   4   0 3760.43 201.242   9
   7   4   0 4149.74 223.323  16
   7   4   0 3891.69 214.871  22
   7   4   1 1911.15 152.618   9
   7   4   1 1992.14 163.287  16
   7   4   1 1853.52 157.101  22
   7   4   2 289.366 85.7542   9
   7   4   2 267.472 80.2913  25
   7   4   2 278.985 85.9413  22
   7   4   3 4562.57 218.817   9
   7   4   3 4685.71 242.635  25
   7   4   3 4491.92 240.272  22
   7   4   4 4111.00 234.821  25
   7   4   4 4246.72 220.761  23
   7   4   4 4341.41 234.949  22
   7   4   5 5226.20 267.290  25
   7   4   5 5528.94 237.480  23
   7   4   5 5733.28 261.468  22
   7   4   6 45.3550 65.8761  25
   7   4   7 277.568 79.7074  25
   7   4   8 283.300 73.5437  25
   7   4   9 1379.89 101.338  25
  -7  -4  -9 1228.10 92.3383  21
   7   5  -8-75.7253 55.9703  10
   7   5  -8-7.74469 42.0686  16
   7   5  -7 59.0265 67.3381  10
   7   5  -7-20.0739 57.9424  16
   7   5  -6 107.703 76.2454  10
   7   5  -6 271.733 78.7867  16
   7   5  -5 84.1045 85.3485  10
   7   5  -5 47.2890 67.7415  16
   7   5  -4 252.874 103.059  10
   7   5  -4 271.150 92.5437  16
   7   5  -3 26.5087 72.2646  10
   7   5  -3 47.7226 76.6759  16
   7   5  -2 1715.66 161.304  10
   7   5  -2 1901.10 166.217  16
   7   5  -2 1668.70 144.226  22
   7   5  -1-16.7058 75.4919  10
   7   5  -1-17.0519 73.8240  16
   7   5  -1 61.7704 62.2984  22
   7   5   0 2842.48 195.503  10
   7   5   0 3405.23 212.084  16
   7   5   0 3030.47 194.512  22
   7   5   1 4902.35 247.331  16
   7   5   1 4244.24 231.540  22
   7   5   2 2309.76 172.888  25
   7   5   2 2420.55 181.754  22
   7   5   3 76.2321 63.7905  25
   7   5   3 36.0863 75.9404  22
   7   5   4 121.699 77.1569  25
   7   5   4-61.0541 68.8636  23
   7   5   4-4.56755 72.3995  22
   7   5   5 390.578 96.2712  25
   7   5   5 484.592 97.1593  22
   7   5   6 570.210 102.846  25
   7   5   7-6.04129 62.8400  25
   7   5   8 220.698 69.1215  25
   7   5   9 844.957 81.9053  25
   7   6  -8-6.34734 41.9131  10
   7   6  -8 51.3820 40.5861  16
   7   6  -7 42.4685 53.7085  10
   7   6  -7 7.46956 53.2848  16
   7   6  -6 1164.89 127.734  10
   7   6  -6 1094.60 121.339  16
   7   6  -5 30.6593 74.0407  10
   7   6  -5 78.1721 74.7004  16
   7   6  -4 273.205 94.8854  10
   7   6  -4 337.447 102.079  16
   7   6  -3 347.034 97.9494  10
   7   6  -3 280.690 97.4999  16
   7   6  -3 319.508 79.6029  22
   7   6  -2 161.339 87.5340  10
   7   6  -2 95.7220 79.1019  16
   7   6  -2 94.1429 64.6839  22
   7   6  -1 966.121 133.438  10
   7   6  -1 1075.80 134.314  16
   7   6  -1 1005.31 125.498  22
   7   6   0 78.3672 82.1844  10
   7   6   0 0.74262 76.0845  16
   7   6   0 56.5031 77.6733  22
   7   6   1 309.151 97.0784  16
   7   6   1 225.077 69.6307  25
   7   6   1 278.746 88.3622  22
   7   6   2 5396.92 260.899  25
   7   6   2 5728.00 271.277  22
   7   6   3 0.76952 60.3099  25
   7   6   3-41.2909 72.9046  22
   7   6   4 1700.47 160.806  25
   7   6   4 1829.71 159.394  22
   7   6   5 4933.57 255.727  25
   7   6   5 4974.84 238.061  22
   7   6   6 2287.65 177.734  25
   7   6   6 2357.24 160.569  22
   7   6   7-9.82215 61.3303  25
   7   6   8 106.559 56.3167  25
   7   7  -7 21.0150 43.2967  10
   7   7  -7-9.17989 47.7042  16
   7   7  -6 2134.05 146.261  10
   7   7  -6 1860.96 139.027  16
   7   7  -5 1596.24 141.792  10
   7   7  -5 1456.24 139.480  16
   7   7  -4 2981.97 200.859  10
   7   7  -4 2836.94 191.040  16
   7   7  -4 2415.45 155.476  22
   7   7  -3 189.490 84.0505  10
   7   7  -3 201.137 91.6355  16
   7   7  -2 36.0578 85.0898  10
   7   7  -2-23.2422 75.2068  16
   7   7  -1 74.4619 79.6545  10
   7   7  -1 21.4283 74.3184  16
   7   7  -1 189.884 88.3391  22
   7   7   0-79.2834 74.1646  16
   7   7   0 21.0600 73.7368  22
   7   7   1 1258.14 136.664  16
   7   7   1 936.647 116.684  25
   7   7   1 936.456 127.158  22
   7   7   2 1922.87 164.708  25
   7   7   2 2228.21 173.226  22
   7   7   3 116.370 73.1406  25
   7   7   3 128.492 78.7378  22
   7   7   4 587.522 110.520  25
   7   7   4 691.449 105.101  22
   7   7   5 1784.45 160.145  25
   7   7   5 2015.90 152.531  22
   7   7   6 155.391 73.5447  25
   7   7   6 39.6357 50.6550  22
   7   7   7 290.708 74.8743  25
   7   7   8 395.410 69.2897  25
   7   7   8 238.235 53.4374  24
   7   8  -6 105.101 48.6019  10
   7   8  -6 80.4660 52.6360  16
   7   8  -5 76.9203 59.1059  10
   7   8  -5 35.8720 56.7723  16
   7   8  -4 1706.88 142.174  10
   7   8  -4 1778.17 136.942  16
   7   8  -3 1791.00 153.416  10
   7   8  -3 1669.77 148.902  16
   7   8  -2-45.4731 72.8850  16
   7   8  -1 220.450 75.6735  16
   7   8   0 186.282 85.4600  16
   7   8   0-51.3732 74.3946  22
   7   8   1 526.001 99.0131  16
   7   8   1 305.812 76.7400  25
   7   8   1 468.005 100.596  22
   7   8   2 3701.00 214.967  25
   7   8   2 4016.96 222.430  22
   7   8   3 187.674 77.1676  25
   7   8   3 150.876 67.2390  22
   7   8   4 466.815 98.2928  25
   7   8   4 462.414 88.0780  22
   7   8   5 777.414 110.188  25
   7   8   5 638.341 84.8486  22
   7   8   6 297.746 76.2198  25
   7   8   7 225.532 61.1625  25
   7   8   8 373.859 58.1981  25
   7   8   8 508.067 63.0584  24
   7   9  -5 252.019 58.4552  16
  -7  -9   4-44.9207 58.5430  19
   7   9  -4 89.8129 58.2991  16
   7   9  -4 138.956 50.2737  22
  -7  -9   3 0.73387 46.2148  19
   7   9  -3 90.9488 62.7156  16
   7   9  -2 77.0211 60.1326  16
   7   9  -1-25.1284 56.9777  16
   7   9   0 556.218 97.5277  16
   7   9   0 598.144 104.823  22
   7   9   1 1007.82 127.030  22
   7   9   2 249.939 73.5742  25
   7   9   2 279.530 85.8421  22
   7   9   3 791.674 108.381  25
   7   9   3 981.523 109.163  22
   7   9   4 1548.42 137.313  25
   7   9   4 1723.79 130.886  22
   7   9   5 17.2140 54.9652  25
   7   9   6-51.9225 51.0043  25
   7   9   7 163.835 45.7502  25
  -7 -10   3 89.4043 48.4574  19
   7  10  -3 154.945 49.8839  16
   7  10  -3 87.1238 50.6420  22
  -7 -10   2 404.416 73.6743  19
   7  10  -2 432.598 62.4635  16
   7  10  -2 342.097 72.7086  22
  -7 -10   1 969.759 101.904  19
   7  10  -1 969.580 105.363  22
   7  10   0 79.7800 58.8440  22
   7  10   1 1422.00 118.798  25
   7  10   1 1629.31 130.929  22
   7  10   2 1475.34 123.495  25
   7  10   2 1375.57 119.395  22
   7  10   3 8.55428 54.4618  25
   7  10   3 6.18371 45.5096  22
   7  10   4 2860.44 159.934  25
   7  10   4 2905.53 137.634  22
   7  10   5 3720.76 171.337  25
   7  10   6 865.552 78.9187  25
   7  11  -1 342.967 59.3584  22
   7  11   0 423.790 65.3021  22
   7  11   1 599.782 70.8487  25
   7  11   1 747.757 78.3689  22
   7  11   2 124.771 44.9557  25
   7  11   2 163.635 46.8195  22
   7  11   3 1100.96 90.8248  25
   8  -3  -3 737.231 79.8126  17
   8  -3  -3 572.069 78.9112   6
   8  -3  -2-102.278 54.2938   6
   8  -3  -1 844.714 95.9294   6
   8  -3   0 146.313 54.5621   6
   8  -3   1 259.518 64.6597   6
   8  -3   2 1025.01 95.2488   8
   8  -2  -5 576.130 80.4905  17
   8  -2  -4 748.760 94.5059  17
   8  -2  -4 892.690 103.508  13
   8  -2  -4 566.594 77.2575   6
   8  -2  -3 298.561 81.3512  17
   8  -2  -3-40.9156 58.8480   6
   8  -2  -2 762.316 107.493  17
   8  -2  -2 674.930 85.1142   9
   8  -2  -2 584.416 86.8166   6
   8  -2  -1 2335.49 155.141  17
   8  -2  -1 1784.01 123.412   9
   8  -2  -1 1995.72 152.053   6
   8  -2   0 1318.43 123.973   8
   8  -2   0 1016.99 116.427   6
   8  -2   1 1301.32 125.222   8
   8  -2   1 1211.50 123.281   6
   8  -2   2 802.403 100.204   8
   8  -2   2 1037.76 113.728   6
   8  -2   3 712.430 91.8831   8
   8  -2   4 12.6857 48.1426   8
   8  -1  -6 231.148 62.4573  17
   8  -1  -5 166.184 70.3199  17
   8  -1  -5 7.27300 51.1988   9
   8  -1  -4 269.240 82.3347  17
   8  -1  -4 293.619 73.0768   9
   8  -1  -4 392.580 91.9333  13
   8  -1  -3 136.206 71.9632   9
   8  -1  -3 35.7177 52.5553   6
   8  -1  -2 1095.68 131.631  17
   8  -1  -2 963.395 114.934   9
   8  -1  -2 826.181 104.190   6
   8  -1  -1 5713.60 251.775  17
   8  -1  -1 5358.30 227.876   9
   8  -1  -1 5646.49 237.395   8
   8  -1  -1 5254.13 249.808   6
   8  -1   0 1106.50 122.798   9
   8  -1   0 860.448 108.723   8
   8  -1   0 874.959 98.3819  23
   8  -1   0 787.265 110.030   6
   8  -1   1 6295.65 246.808   9
   8  -1   1 5867.05 245.908   8
   8  -1   1 6387.41 276.458   6
   8  -1   2 1492.24 132.799   8
   8  -1   2 1869.88 158.635   6
   8  -1   3-59.1863 68.1154   8
   8  -1   3 290.985 87.0423   6
   8  -1   4 2513.84 151.714   8
   8  -1   4 2382.19 130.996  25
   8  -1   5-68.7717 55.6545   8
   8  -1   5 39.1071 40.9936  25
   8   0  -7 27.6414 50.9739  17
   8   0  -7-58.5225 48.0238   9
   8   0  -6 681.291 93.5922  17
   8   0  -5-110.089 79.4686  17
   8   0  -4 504.647 98.4920  17
   8   0  -4 413.596 91.3782   9
   8   0  -3 75.3078 82.7797  17
   8   0  -3 96.2399 72.5386   9
   8   0  -2 369.874 108.007  17
   8   0  -2 111.606 81.4206   9
   8   0  -2 247.259 70.9878   6
   8   0  -1 85.1576 90.2828  17
   8   0  -1 8.23063 78.3299   9
   8   0  -1 170.304 70.9931   8
   8   0  -1 27.9559 56.6095  23
   8   0  -1 62.2485 65.3835   6
   8   0   0 143.659 102.168  17
   8   0   0 263.394 91.7410   9
   8   0   0 147.512 70.1656   8
   8   0   0 68.9928 67.7795  23
   8   0   0 132.293 69.9666   6
   8   0   1 526.421 112.742   9
   8   0   1 260.604 73.1157   8
   8   0   1 293.166 82.1123  23
   8   0   1 291.224 91.0425   6
   8   0   2 3878.26 210.703   9
   8   0   2 3235.71 192.523   8
   8   0   2 3824.89 205.254  23
   8   0   2 3947.81 227.443   6
   8   0   3 1740.71 144.070   8
   8   0   3 2336.14 179.800   6
   8   0   4 159.248 66.7053   8
   8   0   4 504.066 78.4847  25
   8   0   5 25.2518 52.1481  25
   8   0   6-108.006 60.0308   8
   8   0   6 54.6284 42.1481  25
   8   1  -7 136.623 55.4112  17
   8   1  -6 47.1506 62.0266  17
   8   1  -5 137.742 73.6415  17
   8   1  -4 4378.70 222.122  17
   8   1  -3 17.8349 84.4206  17
   8   1  -2 381.386 97.4317  17
   8   1  -2 300.985 95.6028   9
   8   1  -1 1234.28 147.133  17
   8   1  -1 1123.54 135.346   9
   8   1  -1 1065.51 120.833  23
   8   1  -1 1171.49 126.862   6
   8   1   0 6509.00 287.246  17
   8   1   0 5985.44 271.119   9
   8   1   0 6286.60 252.285   8
   8   1   0 5860.42 259.433  23
   8   1   0 6092.41 274.092   6
   8   1   1 8012.89 309.893   9
   8   1   1 8559.08 301.040   8
   8   1   1 8400.42 309.718  23
   8   1   1 8336.25 326.587   6
   8   1   2 194.052 99.1240   9
   8   1   2 199.941 89.1698  23
   8   1   2 149.287 92.7897   6
   8   1   3 4455.76 231.278  23
   8   1   4 68.0312 52.7755  25
   8   1   5 1256.03 113.017  25
   8   1   6 1061.76 100.419  25
   8   1   7 259.636 56.6862  25
   8   2  -7 187.422 55.1113  10
   8   2  -6 42.4005 47.4057  10
   8   2  -6-197.590 72.7953  17
   8   2  -5 1210.24 118.686  17
   8   2  -4 1963.83 153.349  17
   8   2  -3 199.388 86.5715  17
   8   2  -2 1099.97 132.067  17
   8   2  -1 642.637 122.526  17
   8   2  -1 419.041 97.6009   9
   8   2   0-12.4925 85.4218   9
   8   2   0 113.368 69.5477   6
   8   2   1-37.0421 83.2225   9
   8   2   1-153.586 93.3308  23
   8   2   1 16.9705 72.8326   6
   8   2   2 4297.66 226.048   9
   8   2   2 4017.71 227.332  23
   8   2   2 4464.46 245.655   6
   8   2   3 810.610 125.935   9
   8   2   3 579.669 85.8591  25
   8   2   3 736.476 117.068  23
   8   2   4 1505.54 129.936  25
   8   2   4 1738.69 152.055  23
   8   2   5 1148.71 114.985  25
   8   2   6 403.444 80.6524  25
   8   2   7-32.6535 44.0789  25
   8   3  -7-13.3180 46.6555  10
   8   3  -6 1438.02 124.602  10
   8   3  -5 923.995 109.601  10
   8   3  -4 581.590 96.6326  10
   8   3  -4 618.422 95.0728  17
   8   3  -3 2920.23 183.062  10
   8   3  -3 2992.98 183.352  17
   8   3  -2 3457.42 198.555  17
   8   3  -2 3058.43 182.257  16
   8   3  -1 1194.52 129.462  17
   8   3  -1 846.522 122.386   9
   8   3   0-79.9125 88.9436   9
   8   3   0 27.7071 54.7140  22
   8   3   1 33.2677 80.0897   9
   8   3   1 96.6767 75.2217  22
   8   3   2 1561.12 149.583   9
   8   3   2 1428.52 147.120  23
   8   3   2 1437.60 142.458  22
   8   3   3 83.0026 63.0703  25
   8   3   3-48.5130 77.4049  23
   8   3   4 10064.9 333.736  25
   8   3   4 10195.1 329.405  23
   8   3   5 3660.03 198.039  25
   8   3   5 3490.69 195.485  23
   8   3   6 260.984 68.5316  25
   8   3   7 929.842 94.3382  25
   8   3   8 2455.06 121.018  25
   8   4  -7 340.319 73.9525  10
   8   4  -6 104.003 61.3871  10
   8   4  -5 106.328 67.8204  10
   8   4  -5 79.0938 60.3907  16
   8   4  -4 725.775 110.090  10
   8   4  -4 576.823 96.7464  16
   8   4  -3 623.538 103.834  10
   8   4  -3 638.703 102.266  16
   8   4  -2 124.308 66.1699  10
   8   4  -2 138.365 77.9774  16
   8   4  -1 58.5540 61.2421  10
   8   4  -1 22.9445 65.8516  16
   8   4  -1-92.7966 89.6285   9
   8   4  -1 128.483 68.3051  22
   8   4   0 306.761 93.9695   9
   8   4   0 403.298 89.4172  22
   8   4   1 23.6535 75.0712   9
   8   4   1 52.2901 65.7777  22
   8   4   2 118.234 76.8122   9
   8   4   2 84.7677 72.4029  22
   8   4   3 4305.12 212.931   9
   8   4   3 4159.42 216.985  25
   8   4   3 4112.07 219.880  23
   8   4   3 4283.29 233.526  22
   8   4   4 1935.23 154.831  25
   8   4   4 1831.25 148.600  23
   8   4   5 1066.72 123.421  25
   8   4   5 1168.77 117.093  23
   8   4   6 211.732 73.0177  25
   8   4   7 1086.09 106.598  25
   8   4   8 208.654 48.7701  25
   8   5  -7 55.2892 49.8886  10
   8   5  -6 529.704 87.2622  10
   8   5  -6 501.976 76.6514  16
   8   5  -5 1233.89 130.197  10
   8   5  -5 1198.43 117.892  16
   8   5  -4 373.285 95.9536  10
   8   5  -4 384.110 86.0032  16
   8   5  -3-64.2435 73.0431  10
   8   5  -3 33.2811 69.6961  16
   8   5  -2 17.0728 64.8330  10
   8   5  -2 208.868 84.5985  16
   8   5  -2 38.7225 53.2245  22
   8   5  -1 18.4933 62.5660  10
   8   5  -1-9.55793 72.6042  16
   8   5  -1-43.0261 69.0118   9
   8   5  -1-37.1007 62.1316  22
   8   5   0 1455.81 130.304   9
   8   5   0 1379.92 149.505  16
   8   5   0 1243.14 131.528  22
   8   5   1 844.007 106.662   9
   8   5   1 822.076 116.442  22
   8   5   2 33.9236 73.1194  22
   8   5   3 1715.29 147.530  25
   8   5   3 1537.72 140.132  23
   8   5   3 1713.96 159.422  22
   8   5   4 1535.22 140.864  25
   8   5   4 1681.91 138.155  23
   8   5   4 1635.92 147.337  22
   8   5   5 493.914 91.5731  25
   8   5   5 608.987 83.7115  23
   8   5   6 1359.82 122.635  25
   8   5   7-1.50870 46.7842  25
   8   5   8 369.937 58.1921  25
   8   6  -7 62.9622 44.1738  10
   8   6  -6 172.283 58.1922  10
   8   6  -6 109.634 52.6313  16
   8   6  -5 1627.85 137.220  10
   8   6  -5 1360.16 121.216  16
   8   6  -4 304.220 89.3041  10
   8   6  -4 251.618 78.2523  16
   8   6  -3 116.753 80.0835  10
   8   6  -3 313.050 92.8491  16
   8   6  -2 195.928 81.5887  10
   8   6  -2 118.886 78.4282  16
   8   6  -2 189.558 66.5330  22
   8   6  -1 313.009 95.7797  16
   8   6  -1 245.446 79.3073  22
   8   6   0 1412.71 149.874  16
   8   6   0 1251.56 134.462  22
   8   6   1 83.7231 67.9922  22
   8   6   2 504.147 89.3592  25
   8   6   2 485.524 98.9988  22
   8   6   3 130.158 68.1072  25
   8   6   3-21.8103 66.7635  23
   8   6   3 160.684 80.4097  22
   8   6   4-25.1831 62.5584  25
   8   6   4-34.5753 64.0216  22
   8   6   5 2800.08 180.403  25
   8   6   5 2694.99 167.779  22
   8   6   6 327.701 74.4146  25
   8   6   7 236.583 61.8352  25
   8   7  -6 3097.93 148.490  10
   8   7  -6 2931.10 140.329  16
   8   7  -5 430.465 78.5916  10
   8   7  -5 449.033 78.5469  16
   8   7  -4 16.6304 65.1499  10
   8   7  -4 88.0279 67.4313  16
   8   7  -3 449.937 92.5052  10
   8   7  -3 289.833 87.9494  16
   8   7  -3 292.376 65.7724  22
   8   7  -2 12.9444 73.4324  16
   8   7  -2 63.1900 57.4422  22
   8   7  -1 571.913 107.952  16
   8   7  -1 435.493 85.9830  22
   8   7   0 543.227 107.187  16
   8   7   0 578.790 102.496  22
   8   7   1 2806.28 187.326  22
   8   7   2 61.1629 55.0887  25
   8   7   2 40.7005 68.3267  22
   8   7   3 376.268 85.2695  25
   8   7   3 366.648 87.2349  22
   8   7   4 548.234 92.4129  25
   8   7   4 505.090 89.1987  22
   8   7   5 63.5563 56.3181  25
   8   7   5 95.5397 59.0026  22
   8   7   6 116.341 53.6810  25
   8   7   7-8.10643 40.4931  25
   8   8  -5 11017.4 267.742  16
   8   8  -4 4680.43 196.852  16
   8   8  -3 269.867 76.2534  16
   8   8  -3 199.237 60.0032  22
   8   8  -2 104.989 70.0949  16
   8   8  -2 50.6832 51.4893  22
   8   8  -1 1835.56 138.025  16
   8   8  -1 556.099 94.3054  22
   8   8   0 455.715 93.4307  16
   8   8   0 426.774 89.9102  22
   8   8   1 2677.62 176.877  22
   8   8   2 200.553 64.7379  25
   8   8   2 127.287 70.5516  22
   8   8   3 2605.39 164.000  25
   8   8   3 2968.79 176.216  22
   8   8   4 1335.25 122.807  25
   8   8   4 1194.06 113.870  22
   8   8   5 7706.93 256.928  25
   8   8   5 7716.14 234.634  22
   8   8   6 6989.96 226.926  25
   8   9  -4 1512.90 100.784  16
   8   9  -3 1167.49 98.8823  16
   8   9  -3 867.076 81.3626  22
   8   9  -2 42.0672 49.5613  16
   8   9  -2-5.74693 48.6809  22
   8   9  -1 217.961 65.4219  16
   8   9  -1 111.888 56.2112  22
   8   9   0 310.963 70.7285  22
   8   9   1 73.0213 60.4775  22
   8   9   2 589.544 77.9864  25
   8   9   2 715.278 94.0448  22
   8   9   3 2272.77 140.775  25
   8   9   3 2302.67 141.158  22
   8   9   4 1578.67 119.530  25
   8   9   4 1674.77 112.924  22
   8   9   5-11.9908 39.8504  25
   8  10  -1 326.078 58.3192  22
   8  10   0-10.9639 42.6046  22
   8  10   1 114.050 50.7468  22
   8  10   2 376.946 57.6434  25
   8  10   2 573.208 73.7179  22
   8  10   3 17.3839 34.0159  25
   8  10   3-38.4739 39.1423  22
   9  -1  -2 464.058 63.4655   9
   9  -1  -1 2023.64 113.554   9
   9  -1   0 335.281 70.7314   6
   9   0  -4 713.192 84.0249  17
   9   0  -4 585.581 72.1433   9
   9   0  -3 184.085 66.6971  17
   9   0  -3 180.056 61.6264   9
   9   0  -2 1729.64 132.350  17
   9   0  -2 1496.51 116.587   9
   9   0  -1 3320.55 165.241   9
   9   0  -1 3238.53 166.432   6
   9   0   0 4322.58 185.763   9
   9   0   0 3951.29 167.481   8
   9   0   0 3463.05 155.884  23
   9   0   0 3909.62 187.017   6
   9   0   1 1075.28 96.8194   8
   9   0   1 1351.92 120.773   6
   9   0   2 12.4254 49.9513   8
   9   1  -5 212.658 55.9138  17
   9   1  -5 130.555 51.7264   9
   9   1  -4 86.3490 59.7857  17
   9   1  -4-5.13169 53.4810   9
   9   1  -3 411.579 88.4937  17
   9   1  -3 280.793 72.2218   9
   9   1  -2 228.436 81.1778   9
   9   1  -2 134.917 53.7049  23
   9   1  -1 482.105 93.4631   9
   9   1  -1 410.049 74.9360  23
   9   1  -1 541.278 81.6373   6
   9   1   0 3177.29 176.613   9
   9   1   0 2779.80 160.782  23
   9   1   0 3203.60 178.099   6
   9   1   1 12401.5 324.649   9
   9   1   1 11845.3 297.965   8
   9   1   1 11721.6 310.994  23
   9   1   2 2018.62 130.542   8
   9   1   2 1997.36 140.141  23
   9   1   3 599.673 76.9109   8
   9   1   4 654.438 79.6542   8
   9   2  -5 500.705 69.5167  17
   9   2  -5 419.456 73.4832   9
   9   2  -4 386.339 74.1443  17
   9   2  -4 344.716 78.0685   9
   9   2  -3 84.7880 68.1748  17
   9   2  -3 66.4865 69.4162   9
   9   2  -3-3.86423 56.9981  23
   9   2  -2 286.186 84.4111   9
   9   2  -2 292.657 66.2720  23
   9   2  -1 3402.61 188.389   9
   9   2  -1 3064.02 174.317  23
   9   2   0 3649.94 194.758   9
   9   2   0 3361.10 185.048  23
   9   2   1 250.458 90.8313   9
   9   2   1 29.1220 64.1503  23
   9   2   2-31.2531 53.8618   8
   9   2   2 22.1463 62.9672  23
   9   2   3-68.9721 56.1182   8
   9   2   3 35.9432 66.5459  23
   9   2   4 25.7659 49.2221   8
   9   3  -6 232.185 51.7106   9
   9   3  -5-65.2131 60.0195   9
   9   3  -4-28.9538 68.1399   9
   9   3  -3 1993.78 134.112  17
   9   3  -3 1448.90 127.595   9
   9   3  -2 22.3464 72.3222   9
   9   3  -1 247.147 85.5083   9
   9   3   0 234.480 91.2997   9
   9   3   0-90.6711 81.7921  23
   9   3   1 3267.74 184.027   9
   9   3   1 2832.40 176.718  23
   9   3   2 68.3102 74.9770   9
   9   3   2 27.9845 67.0238  23
   9   3   3 391.138 86.7112  23
   9   3   4 713.938 95.0389  23
   9   3   5 72.4305 41.4740  25
   9   4  -5 446.792 67.6088  10
   9   4  -5 343.410 64.3826   9
   9   4  -4 268.354 61.4169  10
   9   4  -4 134.364 62.2198   9
   9   4  -3 469.467 76.1017  10
   9   4  -3 283.318 77.2120   9
   9   4  -2 58.6739 64.0282   9
   9   4  -1 70.4347 67.5712   9
   9   4   0 116.140 70.9779   9
   9   4   0 76.9324 53.5658  22
   9   4   1 225.051 79.2321   9
   9   4   1 21.1777 73.7862  23
   9   4   2 359.540 85.6804   9
   9   4   2 139.189 70.3167  23
   9   4   3 1390.84 124.499  23
   9   4   4 990.008 91.7828  25
   9   4   4 944.545 100.157  23
   9   4   5 2012.06 121.024  25
   9   4   6 394.471 59.0599  25
   9   5  -5 121.484 53.1375  10
   9   5  -5 63.4332 48.8767   9
   9   5  -4 60.9313 50.0088  10
   9   5  -4 54.8656 47.5988  16
   9   5  -4-62.6394 55.1439   9
   9   5  -3 139.621 63.3653  10
   9   5  -3 60.3622 56.0588  16
   9   5  -3 50.3409 57.1305   9
   9   5  -2-48.4809 64.4018   9
   9   5  -1 3009.88 163.113   9
   9   5  -1 2527.56 148.550  22
   9   5   0 2279.45 144.000   9
   9   5   0 2372.23 152.088  22
   9   5   1 949.613 99.7059   9
   9   5   1 985.493 109.861  22
   9   5   2 507.596 85.2874  23
   9   5   2 494.954 88.4403  22
   9   5   3 950.361 101.098  23
   9   5   4 488.772 70.9864  25
   9   5   4 551.605 78.6716  23
   9   5   5 2384.22 132.461  25
   9   5   6 2395.45 120.092  25
   9   6  -5 102.364 49.1013  10
   9   6  -4 251.236 58.3257  16
   9   6  -3 475.197 78.8208  16
   9   6  -2 77.1331 60.4436  16
   9   6  -1-3.98503 46.8382  22
   9   6   0 2870.58 167.211  22
   9   6   1 1505.20 129.614  22
   9   6   2 117.025 63.2912  23
   9   6   2 231.293 72.0518  22
   9   6   3 25.4190 51.8968  23
   9   6   3-42.3755 59.9552  22
   9   6   4 427.161 67.7678  25
   9   6   5 302.858 57.9168  25
   9   7  -4 129.245 49.2484  16
   9   7  -3 132.410 53.1509  16
   9   7  -2 35.7332 53.9039  16
   9   7  -2-11.1329 37.3016  22
   9   7  -1 1068.17 98.5111  22
   9   7   0 3316.22 170.235  22
   9   7   1 299.741 71.0040  22
   9   7   2-57.5350 50.8077  23
   9   7   2 18.5884 52.3379  22
   9   7   3 312.905 67.9614  22
   9   7   4 431.164 64.6678  25
   9   7   5 30.5475 39.5787  25
   9   8  -3 89.5868 45.5634  16
   9   8  -2 117.309 40.2560  22
   9   8  -1 29.4933 43.1932  22
   9   8   0 181.162 52.7219  22
   9   8   1 1475.02 114.755  22
   9   8   2 48.0207 49.9454  22
   9   8   3-14.7501 41.8824  22
   9   8   4 931.315 83.8340  22
   9   9   0 32.6829 41.6502  22
   9   9   1 1709.39 108.079  22
   9   9   2 374.285 60.1262  22
  10   2  -1 699.855 73.5021   9
  10   3  -2 720.702 74.8949   9
  10   3  -1 1771.30 109.379   9
  10   3  -1 1281.43 96.3192  23
  10   3   0 775.130 82.7458   9
  10   3   0 621.714 73.8906  23
  10   3   1 133.454 50.8585  23
  10   3   2 1809.05 107.984  23
  10   4  -2-72.2052 47.6741  23
  10   4  -1 167.955 55.8660   9
  10   4  -1-86.2167 52.3422  23
  10   4   0 195.633 56.1406   9
  10   4   0 43.9782 47.7029  23
  10   4   1 377.898 65.7853  23
  10   4   2 1249.27 94.8765  23
  10   5  -2 307.670 56.9216  23
  10   5  -1 350.678 63.9301  23
  10   5   0 9.08854 50.2606  23
  10   5   1 393.198 67.2503  23
  10   5   2 620.843 71.4659  23
  10   6  -1-27.1370 45.1881  23
  10   6   0 37.6923 41.6267  23
  10   6   1 54.7384 47.4798  23
   0   0   0    0.00    0.00   0

TITL SCM8 in P-1
REM P-1 (#2 in standard setting)
CELL 1.54184   8.524235  10.245594  10.774465  83.6447  89.6022  69.3426
ZERR    4.00   0.000649   0.000901   0.000788   0.0066   0.0061   0.0076
LATT  1
SFAC C H N O
UNIT 44.00 40.00 4.00 4.00
TREF
HKLF 4
END
;
_shelx_hkl_checksum   20457
